# Supplementary material for: (Phen­yl)(1-phenyl­sulfonyl-1H-indol-3-yl)methanone
Source: Acta Crystallogr Sect E Struct Rep Online. 2010 Oct 23;66(Pt 11):o2895. doi: 10.1107/S1600536810042261 (PMC3009149; doi:10.1107/S1600536810042261)
Supplement: Supplementary file 2 [file e-66-o2895-Isup2.hkl]

#
# h,k,l, Fc-squared, Fo-squared, sigma(Fo-squared) and status flag
#
data_I
_shelx_title ' SSMBPT2_0m in P-1'
_shelx_refln_list_code          4
_shelx_F_calc_maximum      141.80
_exptl_crystal_F_000       376.00
_reflns_d_resolution_high  0.7489
 
loop_
 _symmetry_equiv_pos_as_xyz
 'x, y, z'
 '-x, -y, -z'
 
_cell_length_a     7.5670
_cell_length_b    10.5710
_cell_length_c    12.0830
_cell_angle_alpha  66.302
_cell_angle_beta   80.740
_cell_angle_gamma  78.403
 
_shelx_F_squared_multiplier     1.000
 
loop_
 _refln_index_h
 _refln_index_k
 _refln_index_l
 _refln_F_squared_calc
 _refln_F_squared_meas
 _refln_F_squared_sigma
 _refln_observed_status
   1   0   0     2005.34     2038.87     17.06 o
   2   0   0      244.70      253.20      2.25 o
   3   0   0      989.21      958.62      7.64 o
   4   0   0       79.71       97.70      1.20 o
   5   0   0        1.46        1.02      0.33 o
   6   0   0       12.79       14.64      0.83 o
   7   0   0       41.94       43.43      1.41 o
   8   0   0        4.95        3.20      0.73 o
   9   0   0        3.33        3.77      0.87 o
  -9   1   0        3.90        3.27      0.84 o
  -8   1   0       11.17        9.59      0.95 o
  -7   1   0        0.01        0.05      0.61 o
  -6   1   0       54.02       47.50      1.35 o
  -5   1   0      223.75      229.68      2.78 o
  -4   1   0        1.15        1.15      0.25 o
  -3   1   0       48.31       65.84      0.81 o
  -2   1   0      956.52      969.89      8.77 o
  -1   1   0     2042.20     1900.90     17.03 o
   0   1   0      136.62      138.38      2.36 o
   1   1   0     1393.21     1352.56     11.89 o
   2   1   0    20107.43    19142.50    251.65 o
   3   1   0      535.69      515.88      4.56 o
   4   1   0      157.49      172.52      1.87 o
   5   1   0        7.26        9.17      0.40 o
   6   1   0        4.83        2.99      0.49 o
   7   1   0       22.00       18.91      0.88 o
   8   1   0        4.04        4.15      0.73 o
   9   1   0       17.92       17.34      1.18 o
  -9   2   0        1.11        1.91      0.83 o
  -8   2   0        1.66        0.93      0.81 o
  -7   2   0        1.38        0.50      0.69 o
  -6   2   0       53.63       53.92      1.40 o
  -5   2   0        1.91        3.23      0.42 o
  -4   2   0      340.98      340.43      3.37 o
  -3   2   0      655.33      647.60      6.05 o
  -2   2   0        2.29        3.59      0.19 o
  -1   2   0     2751.08     2684.32     45.23 o
   0   2   0     1844.08     1801.83     42.71 o
   1   2   0     3618.51     3590.70     40.23 o
   2   2   0     4233.94     4404.12     34.50 o
   3   2   0     1434.49     1385.63     12.24 o
   4   2   0     2663.95     2753.68     22.97 o
   5   2   0       43.09       42.19      0.92 o
   6   2   0       21.65       21.20      0.70 o
   7   2   0       37.80       33.84      1.67 o
   8   2   0        0.43        1.63      0.76 o
   9   2   0       10.02       11.72      1.38 o
  -9   3   0       22.87       23.28      1.42 o
  -8   3   0        0.08       -0.24      0.83 o
  -7   3   0       19.17       18.98      1.19 o
  -6   3   0        0.05       -0.50      0.50 o
  -5   3   0      119.79      123.78      2.57 o
  -4   3   0        9.81        7.52      0.35 o
  -3   3   0      158.82      187.01      2.12 o
  -2   3   0      328.15      323.94      3.66 o
  -1   3   0     1524.08     1529.80     27.86 o
   0   3   0     1579.00     1631.86     44.92 o
   1   3   0       98.62      105.89      1.33 o
   2   3   0       32.28       36.72      0.77 o
   3   3   0       25.58       35.34      0.76 o
   4   3   0      277.09      273.13      5.26 o
   5   3   0       75.76       81.25      1.15 o
   6   3   0      486.02      456.43      5.03 o
   7   3   0        8.30       10.51      0.93 o
   8   3   0        4.49        4.81      1.06 o
   9   3   0        8.06        3.76      1.15 o
  -8   4   0        3.90        3.73      1.21 o
  -7   4   0      127.51      141.64      4.10 o
  -6   4   0       10.25       11.20      0.79 o
  -5   4   0       30.56       36.55      1.76 o
  -4   4   0        4.86        5.96      0.58 o
  -3   4   0      167.32      162.41      2.43 o
  -2   4   0       81.96      101.78      1.54 o
  -1   4   0        5.88        3.19      0.57 o
   0   4   0      282.81      273.09      6.92 o
   1   4   0       59.70       61.72      1.00 o
   2   4   0       67.29       70.70      1.24 o
   3   4   0        4.59        3.17      0.34 o
   4   4   0        0.72        1.57      0.24 o
   5   4   0       52.21       55.50      1.04 o
   6   4   0       78.48       75.31      2.20 o
   7   4   0        1.59        0.56      0.53 o
   8   4   0      103.64      104.87      5.54 o
   9   4   0        5.28        5.55      1.39 o
  -8   5   0        6.61        6.72      1.38 o
  -7   5   0       22.19       22.34      1.81 o
  -6   5   0      114.33      111.38      3.39 o
  -5   5   0      205.39      196.60      4.47 o
  -4   5   0      112.75      114.75      2.80 o
  -3   5   0      230.71      239.33      3.76 o
  -2   5   0       71.72       74.71      1.48 o
  -1   5   0      468.50      515.06      9.84 o
   0   5   0       59.77       53.24      1.39 o
   1   5   0       57.21       43.15      0.74 o
   2   5   0      539.14      539.06      6.89 o
   3   5   0      217.43      225.84      4.69 o
   4   5   0       57.40       58.24      1.53 o
   5   5   0        0.05       -0.32      0.36 o
   6   5   0       22.25       17.56      1.26 o
   7   5   0        9.66        6.53      0.87 o
   8   5   0       13.59        9.49      1.19 o
   9   5   0        2.40        1.34      1.34 o
  -8   6   0        0.99        0.24      1.33 o
  -7   6   0       11.11       13.22      1.91 o
  -6   6   0        6.09        4.28      1.25 o
  -5   6   0       48.94       53.21      3.11 o
  -4   6   0      251.31      232.64      6.09 o
  -3   6   0      483.51      468.48      8.14 o
  -2   6   0      338.69      347.08      7.58 o
  -1   6   0      217.55      227.04      4.19 o
   0   6   0      165.70      187.15      7.32 o
   1   6   0       93.73      103.08      2.08 o
   2   6   0       96.31       91.81      1.58 o
   3   6   0        1.45        0.95      0.38 o
   4   6   0       37.82       37.04      1.49 o
   5   6   0       46.38       45.77      1.76 o
   6   6   0        0.01        0.07      0.65 o
   7   6   0        1.49        0.12      0.79 o
   8   6   0       16.90       13.20      1.84 o
   9   6   0        0.87        1.30      1.42 o
  -7   7   0        0.38        2.91      1.48 o
  -6   7   0        4.67        5.97      1.48 o
  -5   7   0        2.89        2.80      1.18 o
  -4   7   0        0.32        0.04      0.90 o
  -3   7   0      117.77      119.43      3.07 o
  -2   7   0      198.97      183.93      4.34 o
  -1   7   0      493.27      492.41      8.16 o
   0   7   0      196.56      198.44      4.53 o
   1   7   0      111.16      122.82      2.46 o
   2   7   0       18.09       21.88      1.00 o
   3   7   0      200.36      198.86      4.53 o
   4   7   0      117.89      114.69      3.25 o
   5   7   0        1.64        1.19      0.69 o
   6   7   0       12.93       13.12      3.11 o
   7   7   0       41.63       43.58      3.21 o
   8   7   0        0.17       -0.80      1.60 o
   9   7   0        6.35        6.02      1.84 o
  -6   8   0        3.32        2.88      1.48 o
  -5   8   0        0.07        0.55      1.20 o
  -4   8   0        5.42        4.43      1.30 o
  -3   8   0        4.52        3.13      1.50 o
  -2   8   0        1.51        0.70      0.69 o
  -1   8   0       95.84      105.24      2.68 o
   0   8   0       18.32       16.23      1.06 o
   1   8   0      166.27      160.64      5.62 o
   2   8   0       95.01      100.27      4.21 o
   3   8   0        6.90        6.97      0.82 o
   4   8   0       66.93       67.15      2.31 o
   5   8   0      106.52       99.24      3.91 o
   6   8   0       12.92       16.71      1.77 o
   7   8   0        0.21        0.81      1.20 o
   8   8   0        5.08        4.53      1.63 o
  -6   9   0        0.58        3.21      2.81 o
  -5   9   0        2.61        0.60      2.41 o
  -4   9   0       19.95       18.05      3.21 o
  -3   9   0        3.16        2.59      1.30 o
  -2   9   0        6.27        6.31      0.97 o
  -1   9   0        0.66        1.44      0.64 o
   0   9   0       20.96       21.17      1.40 o
   1   9   0        0.25        2.41      1.00 o
   2   9   0       16.36       13.24      1.60 o
   3   9   0       36.26       33.83      1.37 o
   4   9   0        6.56        4.81      1.40 o
   5   9   0       11.56       11.94      1.54 o
   6   9   0        8.06        9.64      1.63 o
   7   9   0       37.65       38.81      2.68 o
   8   9   0        0.99       -2.36      2.91 o
  -5  10   0        4.29        3.41      2.81 o
  -4  10   0        7.64        7.22      2.81 o
  -3  10   0       22.94       23.87      3.41 o
  -2  10   0       45.96       46.57      2.68 o
  -1  10   0       10.35        8.22      2.01 o
   0  10   0        0.00        1.00      1.20 o
   1  10   0        9.41        9.50      3.01 o
   2  10   0        0.14       -0.80      0.80 o
   3  10   0        0.31       -1.00      1.00 o
   4  10   0        1.39       -0.20      1.20 o
   5  10   0       10.10       11.68      4.11 o
   6  10   0        9.23        7.44      1.63 o
   7  10   0        0.00       -0.47      1.59 o
  -2  11   0        6.58        5.21      1.80 o
  -1  11   0       11.33        7.62      2.01 o
   0  11   0       20.99       17.85      2.61 o
   1  11   0        2.26       -0.20      1.40 o
   2  11   0       12.48       11.23      2.21 o
   3  11   0        0.81        1.60      1.40 o
   4  11   0        3.58        2.61      1.60 o
   5  11   0        0.49        0.71      1.15 o
   6  11   0        1.06        1.08      1.15 o
  -2  12   0       10.84       13.64      2.81 o
  -1  12   0        1.22        3.01      2.01 o
   0  12   0        5.24        3.21      1.80 o
   1  12   0       21.79       22.46      3.01 o
   2  12   0        0.87        1.40      1.60 o
   3  12   0        7.51        6.82      2.21 o
   4  12   0        3.76        3.81      2.01 o
  -4 -12   1        5.70        7.42      2.21 o
  -3 -12   1        0.02       -0.40      1.40 o
  -2 -12   1        1.12        1.80      1.80 o
  -1 -12   1        2.01        2.61      2.01 o
   0 -12   1        0.04       -1.00      1.40 o
   1 -12   1        7.74       12.03      2.61 o
  -5 -11   1        0.64       -1.40      1.40 o
  -4 -11   1        1.38        0.00      1.40 o
  -1 -11   1        1.86        4.41      1.80 o
   0 -11   1        5.05        2.41      1.60 o
   1 -11   1        0.25        1.20      1.60 o
   2 -11   1        0.83       -0.20      1.60 o
  -6 -10   1        0.91        0.00      1.60 o
  -5 -10   1        0.43       -0.90      1.11 o
  -4 -10   1        0.02        0.20      1.20 o
  -3 -10   1       28.37       26.67      2.61 o
  -2 -10   1       19.13       22.26      2.21 o
  -1 -10   1       26.05       24.47      2.41 o
   0 -10   1       26.92       30.78      5.52 o
   1 -10   1       12.72       16.44      2.41 o
   2 -10   1        0.81        1.20      1.40 o
   3 -10   1        0.00       -0.70      1.03 o
   4 -10   1        0.14       -0.24      1.33 o
  -7  -9   1       21.09       19.17      2.11 o
  -6  -9   1        9.66       10.63      1.63 o
  -5  -9   1        2.69        2.16      1.11 o
  -4  -9   1        3.38        4.61      1.40 o
  -3  -9   1        0.04       -0.36      0.36 o
  -2  -9   1       15.46       19.25      2.01 o
  -1  -9   1        1.20        0.80      0.80 o
   0  -9   1       12.59       13.04      1.60 o
   1  -9   1      105.12      102.75      3.39 o
   2  -9   1       78.55       87.08      2.69 o
   3  -9   1       13.41       14.05      1.31 o
   4  -9   1        3.11       -1.00      2.21 o
   5  -9   1        3.76        4.08      1.52 o
  -8  -8   1        1.03       -0.54      1.34 o
  -7  -8   1        0.01       -1.06      1.06 o
  -6  -8   1       26.87       27.86      3.61 o
  -5  -8   1       45.59       43.49      2.40 o
  -4  -8   1       17.47       14.26      1.44 o
  -3  -8   1       28.51       29.05      3.51 o
  -2  -8   1       24.72       24.27      2.01 o
  -1  -8   1       99.74       98.87      4.21 o
   0  -8   1       15.05       13.24      1.60 o
   1  -8   1        2.41        2.75      0.85 o
   2  -8   1       72.92       74.29      2.29 o
   3  -8   1      129.71      132.56      3.33 o
   4  -8   1       86.10       91.25      5.62 o
   5  -8   1        8.61       10.88      1.78 o
   6  -8   1        3.60        3.22      1.16 o
  -8  -7   1        0.14       -0.65      1.25 o
  -7  -7   1        0.00       -1.04      2.71 o
  -6  -7   1        1.28        1.99      1.11 o
  -5  -7   1        1.86        3.53      0.79 o
  -4  -7   1       63.86       64.18      2.02 o
  -3  -7   1      322.76      322.38      6.80 o
  -2  -7   1      247.44      234.92      4.85 o
  -1  -7   1        2.01        0.60      0.80 o
   0  -7   1        1.81        1.69      0.45 o
   1  -7   1      138.42      133.22      7.82 o
   2  -7   1       71.84       71.05      2.16 o
   3  -7   1        0.01       -0.57      0.57 o
   4  -7   1      103.02      105.94      3.82 o
   5  -7   1       36.76       38.75      2.45 o
   6  -7   1       25.31       23.05      2.61 o
   7  -7   1       11.86       13.89      2.44 o
  -9  -6   1        0.94        1.17      1.48 o
  -8  -6   1       11.77        9.39      2.21 o
  -7  -6   1        4.59        5.84      1.42 o
  -6  -6   1        1.04       -0.22      0.68 o
  -5  -6   1        0.21        0.43      0.58 o
  -4  -6   1       15.88       15.85      0.93 o
  -3  -6   1        0.94        1.47      0.69 o
  -2  -6   1      174.92      173.77      2.92 o
  -1  -6   1      437.03      454.32      6.12 o
   0  -6   1      103.54      103.22      3.25 o
   1  -6   1        0.01        0.32      1.10 o
   2  -6   1       13.53       13.80      1.30 o
   3  -6   1      259.17      236.25      4.69 o
   4  -6   1       88.12       86.50      3.31 o
   5  -6   1       12.52       12.03      1.59 o
   6  -6   1       17.28       15.84      1.83 o
   7  -6   1       26.90       24.87      2.79 o
  -9  -5   1        0.00        1.26      1.34 o
  -8  -5   1       19.85       17.83      1.99 o
  -7  -5   1        2.70        3.47      1.26 o
  -6  -5   1       46.77       49.60      1.74 o
  -5  -5   1       46.93       48.88      1.62 o
  -4  -5   1        0.71        0.01      0.40 o
  -3  -5   1       40.60       42.00      1.22 o
  -2  -5   1       21.30       18.89      0.55 o
  -1  -5   1      264.51      287.83      3.32 o
   0  -5   1      181.79      168.53      3.47 o
   1  -5   1      710.14      746.63     13.95 o
   2  -5   1       50.71       53.25      2.11 o
   3  -5   1       51.19       40.85      1.24 o
   4  -5   1       28.34       28.56      2.81 o
   5  -5   1      117.26      111.90      3.94 o
   6  -5   1        6.34        3.38      1.50 o
   7  -5   1        3.04        1.87      3.11 o
   8  -5   1        1.73        2.40      1.23 o
  -9  -4   1        0.66       -0.25      0.94 o
  -8  -4   1       42.59       35.57      1.80 o
  -7  -4   1        0.98        1.82      0.68 o
  -6  -4   1      118.46      108.56      1.94 o
  -5  -4   1       46.50       46.85      1.16 o
  -4  -4   1      125.80      127.20      1.73 o
  -3  -4   1      163.28      162.33      2.27 o
  -2  -4   1      193.31      205.61      2.48 o
  -1  -4   1      151.63      155.24      1.84 o
   0  -4   1       10.38        8.16      0.54 o
   1  -4   1        2.19        6.42      1.20 o
   2  -4   1     1359.82     1356.04     28.49 o
   3  -4   1      523.47      543.88      7.53 o
   4  -4   1       22.35       17.82      1.24 o
   5  -4   1      195.25      194.71      4.39 o
   6  -4   1        0.75        1.76      0.90 o
   7  -4   1       85.22       89.88      3.63 o
   8  -4   1        0.17       -0.81      0.81 o
  -9  -3   1       11.33        8.61      1.33 o
  -8  -3   1       31.94       30.61      2.06 o
  -7  -3   1        4.98        5.69      1.30 o
  -6  -3   1      286.31      281.87      3.60 o
  -5  -3   1       33.67       34.54      0.74 o
  -4  -3   1      611.68      663.00      5.94 o
  -3  -3   1     1369.63     1416.18     11.35 o
  -2  -3   1      514.30      499.87      5.51 o
  -1  -3   1        2.04        1.52      0.15 o
   0  -3   1      208.84      203.69      2.56 o
   1  -3   1       93.47       88.49      1.93 o
   2  -3   1        4.42        8.20      0.38 o
   3  -3   1        0.78        2.17      0.29 o
   4  -3   1      209.53      203.87      2.51 o
   5  -3   1      155.40      153.13      2.42 o
   6  -3   1       82.46       78.80      2.89 o
   7  -3   1       33.26       26.46      1.93 o
   8  -3   1        0.30        0.01      0.77 o
   9  -3   1        7.80        6.38      1.05 o
  -9  -2   1        5.92        4.68      1.48 o
  -8  -2   1       10.40       10.96      1.21 o
  -7  -2   1       21.17       21.28      1.06 o
  -6  -2   1       93.25       84.85      1.56 o
  -5  -2   1      226.20      244.64      3.67 o
  -4  -2   1     2153.57     2129.24     17.89 o
  -3  -2   1     1077.23     1096.91      9.90 o
  -2  -2   1        4.06        9.20      0.33 o
  -1  -2   1     9421.11     9336.72     95.46 o
   0  -2   1     6109.26     6329.63     64.89 o
   1  -2   1     2236.36     2302.01     33.92 o
   2  -2   1      431.98      399.04      6.83 o
   3  -2   1      118.88      111.98      1.30 o
   4  -2   1      229.92      241.94      3.02 o
   5  -2   1       67.47       66.81      1.24 o
   6  -2   1       78.46       81.27      1.73 o
   7  -2   1       14.37       14.81      1.10 o
   8  -2   1       22.49       23.11      1.26 o
   9  -2   1        6.57        6.53      1.00 o
  -9  -1   1       10.98       11.12      1.38 o
  -8  -1   1       11.29       12.55      0.94 o
  -7  -1   1       37.33       35.12      1.29 o
  -6  -1   1       45.45       45.21      1.05 o
  -5  -1   1       39.84       37.25      0.81 o
  -4  -1   1      589.36      595.97      5.67 o
  -3  -1   1     2594.77     2707.55     22.46 o
  -2  -1   1     7736.87     7653.61     67.03 o
  -1  -1   1      142.10      143.38      1.43 o
   0  -1   1      408.20      417.21      4.10 o
   1  -1   1     6048.60     6097.61     64.50 o
   2  -1   1       11.45       12.57      0.57 o
   3  -1   1       41.12       29.14      0.59 o
   4  -1   1      197.28      179.13      2.14 o
   5  -1   1       49.38       47.09      0.98 o
   6  -1   1        5.58        5.95      0.71 o
   7  -1   1       18.67       19.85      1.04 o
   8  -1   1       15.77       16.81      1.10 o
   9  -1   1        5.95        6.86      0.99 o
  -9   0   1        7.74        6.34      1.09 o
  -8   0   1        0.69        0.44      0.76 o
  -7   0   1       37.59       39.93      1.35 o
  -6   0   1        4.51        4.16      0.60 o
  -5   0   1      239.62      226.91      2.56 o
  -4   0   1      539.50      553.44      4.66 o
  -3   0   1      161.66      153.71      1.60 o
  -2   0   1     2108.26     2066.92     17.13 o
  -1   0   1      321.95      342.27      3.34 o
   0   0   1     2889.00     2905.50     28.03 o
   1   0   1      150.91      150.33      1.56 o
   2   0   1        0.84        0.45      0.28 o
   3   0   1        1.74        1.70      0.70 o
   4   0   1      242.56      254.53      2.66 o
   5   0   1       18.20       22.67      0.70 o
   6   0   1        0.38        0.20      0.43 o
   7   0   1       12.19       10.22      0.76 o
   8   0   1       12.78       12.71      1.01 o
   9   0   1        5.26        6.40      0.93 o
  -9   1   1        1.56        0.03      0.77 o
  -8   1   1        6.79        5.81      0.97 o
  -7   1   1       33.69       29.35      1.39 o
  -6   1   1        0.20       -0.20      0.48 o
  -5   1   1       49.47       50.00      0.96 o
  -4   1   1       37.31       32.83      0.69 o
  -3   1   1      244.44      216.01      2.10 o
  -2   1   1      400.53      354.91      3.31 o
  -1   1   1      540.34      527.43      5.18 o
   0   1   1      203.30      223.17      2.40 o
   1   1   1     2616.75     2575.40     87.34 o
   2   1   1     3026.21     2907.33     22.79 o
   3   1   1      168.35      145.51      1.42 o
   4   1   1      231.00      237.12      2.22 o
   5   1   1       23.85       22.18      0.67 o
   6   1   1       14.46       15.62      0.91 o
   7   1   1        4.70        3.48      0.64 o
   8   1   1        4.08        2.80      0.73 o
   9   1   1        2.91        2.55      0.96 o
  -9   2   1        7.48        6.01      1.12 o
  -8   2   1        1.26        1.58      0.85 o
  -7   2   1       30.75       31.64      1.46 o
  -6   2   1      118.09      120.58      2.26 o
  -5   2   1       48.78       49.23      1.33 o
  -4   2   1       49.11       48.03      0.84 o
  -3   2   1       61.00       68.50      0.85 o
  -2   2   1       24.89       16.82      0.36 o
  -1   2   1     1118.70      979.90      8.82 o
   0   2   1      708.26      674.42      6.52 o
   1   2   1      103.92      109.14      1.25 o
   2   2   1      832.89      862.17      8.87 o
   3   2   1      379.08      373.93      5.51 o
   4   2   1     1085.38     1076.49     10.44 o
   5   2   1        5.57        4.63      0.34 o
   6   2   1       13.84       13.69      0.56 o
   7   2   1        1.08        0.69      0.46 o
   8   2   1        0.03       -0.30      0.63 o
   9   2   1        1.76        1.01      0.93 o
  10   2   1        0.60        0.86      1.20 o
  -9   3   1        4.52        4.07      1.09 o
  -8   3   1       21.50       19.78      1.34 o
  -7   3   1       37.91       36.20      2.46 o
  -6   3   1       65.36       67.80      1.61 o
  -5   3   1        9.53       10.39      0.71 o
  -4   3   1       70.57       71.71      1.16 o
  -3   3   1      266.80      265.72      2.92 o
  -2   3   1       38.87       34.53      0.72 o
  -1   3   1      280.10      250.62      3.13 o
   0   3   1      913.98      873.66      8.43 o
   1   3   1     1754.54     1632.37     20.32 o
   2   3   1      887.22      902.64      9.22 o
   3   3   1     1163.29     1191.69     13.45 o
   4   3   1      180.11      190.53      2.15 o
   5   3   1       15.20       17.67      0.54 o
   6   3   1      244.46      235.88      2.97 o
   7   3   1        8.83       10.16      0.67 o
   8   3   1        1.23       -0.67      0.79 o
   9   3   1        1.75        1.52      1.03 o
  10   3   1        0.13        1.85      1.40 o
  -8   4   1       19.67       21.95      2.15 o
  -7   4   1       11.82       10.45      1.33 o
  -6   4   1      305.77      313.09      6.08 o
  -5   4   1      299.53      293.38      4.10 o
  -4   4   1       10.51        9.14      0.41 o
  -3   4   1       94.30       94.33      1.65 o
  -2   4   1       58.12       60.30      1.09 o
  -1   4   1      221.20      243.31      3.10 o
   0   4   1        2.27        1.84      0.30 o
   1   4   1      551.70      541.29      6.99 o
   2   4   1        0.09        0.64      0.26 o
   3   4   1      198.68      195.86      2.33 o
   4   4   1      130.49      124.23      2.23 o
   5   4   1       56.52       58.33      1.11 o
   6   4   1       20.27       24.44      0.89 o
   7   4   1       11.96       11.17      0.83 o
   8   4   1       64.53       66.69      2.06 o
   9   4   1        6.71        7.82      1.26 o
  -8   5   1        3.35        3.27      1.24 o
  -7   5   1        1.79        1.86      1.20 o
  -6   5   1       72.67       70.03      2.61 o
  -5   5   1      100.16       99.40      5.12 o
  -4   5   1      248.38      250.90      6.84 o
  -3   5   1      714.51      711.03      9.76 o
  -2   5   1       80.80       81.40      1.62 o
  -1   5   1        3.85        1.00      0.18 o
   0   5   1       30.53       33.06      1.91 o
   1   5   1      181.14      188.08      2.68 o
   2   5   1        6.05        6.06      0.31 o
   3   5   1      333.21      319.27      4.63 o
   4   5   1        5.99        4.46      0.50 o
   5   5   1       41.29       37.32      1.34 o
   6   5   1       48.57       53.04      2.38 o
   7   5   1       18.67       18.89      1.14 o
   8   5   1        5.29        4.62      1.00 o
   9   5   1        4.87        5.92      1.39 o
  -8   6   1        0.27       -0.76      1.21 o
  -7   6   1       35.48       39.51      3.69 o
  -6   6   1        5.44        5.57      1.44 o
  -5   6   1       20.31       16.34      1.73 o
  -4   6   1        6.06        4.21      0.99 o
  -3   6   1      300.38      301.63      4.70 o
  -2   6   1      388.72      371.55      5.43 o
  -1   6   1      320.69      337.01      6.46 o
   0   6   1      134.50      133.76      3.51 o
   1   6   1      247.87      276.73      3.75 o
   2   6   1        2.50        1.73      0.26 o
   3   6   1       33.20       33.40      1.68 o
   4   6   1      350.26      331.38      5.08 o
   5   6   1       48.86       47.31      1.78 o
   6   6   1        0.78        0.46      0.64 o
   7   6   1       14.01       14.88      1.30 o
   8   6   1        8.32        8.81      1.63 o
   9   6   1        0.90        2.48      1.48 o
  -7   7   1        5.81        5.18      1.63 o
  -6   7   1        0.03       -0.76      1.11 o
  -5   7   1       17.63       18.15      1.88 o
  -4   7   1       54.10       51.62      2.65 o
  -3   7   1       14.33       10.42      1.07 o
  -2   7   1        7.26        8.46      1.30 o
  -1   7   1      127.10      123.22      2.20 o
   0   7   1      142.92      142.78      3.56 o
   1   7   1       30.46       31.24      1.90 o
   2   7   1        2.51        2.57      0.31 o
   3   7   1       30.61       31.79      2.41 o
   4   7   1       37.15       35.46      2.61 o
   5   7   1        0.91        0.37      0.60 o
   6   7   1       43.01       42.13      1.88 o
   7   7   1        4.28        4.81      1.34 o
   8   7   1        0.29       -0.43      1.80 o
   9   7   1        0.46       -1.18      1.50 o
  -6   8   1       13.90       13.97      2.07 o
  -5   8   1        0.04        0.30      1.03 o
  -4   8   1       36.77       32.93      2.17 o
  -3   8   1      120.69      114.32      3.80 o
  -2   8   1       76.54       75.69      3.67 o
  -1   8   1       17.61       18.14      1.11 o
   0   8   1        7.88        6.72      0.73 o
   1   8   1        4.92        6.09      0.71 o
   2   8   1        8.36        8.75      0.51 o
   3   8   1      116.27      116.54      3.03 o
   4   8   1       43.46       43.40      1.88 o
   5   8   1       12.80       13.56      1.80 o
   6   8   1        1.79        1.00      1.00 o
   7   8   1        7.27       11.92      2.10 o
   8   8   1       13.15       15.57      2.05 o
  -6   9   1        0.72        0.74      1.40 o
  -5   9   1        2.38        0.00      2.01 o
  -4   9   1       25.08       24.07      3.41 o
  -3   9   1        3.28        4.16      1.30 o
  -2   9   1       32.91       34.41      2.26 o
  -1   9   1       77.48       76.43      2.27 o
   0   9   1       19.54       17.18      1.12 o
   1   9   1       15.27       14.93      1.25 o
   2   9   1        3.90        2.02      0.77 o
   3   9   1       99.49      103.51      2.45 o
   4   9   1        2.32        1.60      1.20 o
   5   9   1       15.06       16.46      1.68 o
   6   9   1        0.00       -0.13      1.06 o
   7   9   1        4.58        2.62      1.37 o
   8   9   1        2.71        2.51      1.56 o
  -5  10   1        0.25        0.60      2.81 o
  -4  10   1        0.00       -1.20      2.41 o
  -3  10   1       11.78        9.46      1.70 o
  -2  10   1        8.82       10.43      1.54 o
  -1  10   1        0.64        0.43      1.06 o
   0  10   1        3.21        6.22      1.80 o
   1  10   1       29.26       26.87      2.61 o
   2  10   1       35.82       31.09      3.01 o
   3  10   1       23.96       25.02      1.73 o
   4  10   1        3.38        4.46      0.99 o
   5  10   1       23.61       20.95      1.57 o
   6  10   1       10.32       10.20      1.34 o
   7  10   1        6.12        8.15      1.38 o
  -4  11   1        0.11        1.80      2.61 o
  -3  11   1        6.84        0.20      2.41 o
  -2  11   1       15.25       12.84      2.41 o
  -1  11   1       16.53       11.83      2.41 o
   0  11   1        8.53        9.23      2.01 o
   1  11   1       10.10       12.63      2.21 o
   2  11   1       10.08        9.43      2.01 o
   3  11   1        0.91        1.80      1.60 o
   4  11   1       20.09       19.05      2.61 o
   5  11   1        1.06        0.24      1.15 o
   6  11   1       12.96       14.15      2.01 o
  -2  12   1        3.40        1.40      2.01 o
  -1  12   1        8.42        5.41      2.21 o
   0  12   1        7.65        5.62      2.21 o
   1  12   1        8.64        8.82      2.41 o
   2  12   1       18.91       13.64      2.61 o
   3  12   1        1.10        0.20      1.60 o
   4  12   1        0.00       -1.40      1.40 o
   5  12   1        1.15        0.20      1.60 o
   0  13   1        0.01        0.00      1.80 o
   1  13   1        5.32        4.81      2.21 o
   2  13   1        7.02        9.02      2.41 o
   3  13   1        0.14        0.00      1.60 o
  -2 -12   2        3.04        5.62      2.21 o
  -1 -12   2       10.20       13.44      2.81 o
  -5 -11   2        8.48        7.22      2.21 o
  -4 -11   2        0.00       -0.40      1.40 o
  -3 -11   2        1.73        1.00      1.40 o
  -2 -11   2        4.76        6.82      2.01 o
   0 -11   2       22.61       21.86      2.81 o
   1 -11   2        3.93        5.82      2.01 o
   2 -11   2       16.69       19.05      2.81 o
  -6 -10   2        3.93        2.01      2.01 o
  -5 -10   2        1.85        1.00      1.60 o
  -4 -10   2        1.58        1.00      1.40 o
  -3 -10   2       22.61       25.87      2.61 o
  -2 -10   2        0.43       -0.60      1.00 o
  -1 -10   2       26.15       25.67      2.41 o
   0 -10   2       21.86       23.66      2.41 o
   1 -10   2       23.05       31.95      2.11 o
   2 -10   2       57.72       61.17      4.21 o
   4 -10   2       18.88       21.76      2.22 o
  -7  -9   2        0.50       -1.60      1.60 o
  -6  -9   2        5.63        5.01      2.01 o
  -5  -9   2       13.14       14.04      2.21 o
  -4  -9   2       10.59        9.02      2.01 o
  -3  -9   2        0.43       -0.60      1.00 o
  -2  -9   2       14.76       16.85      2.01 o
  -1  -9   2       31.86       33.09      2.61 o
   0  -9   2       22.31       21.66      2.21 o
   1  -9   2        8.59        6.82      1.60 o
   2  -9   2       26.41       33.68      1.65 o
   3  -9   2       56.77       70.47      2.52 o
   4  -9   2       33.09       34.54      1.93 o
   5  -9   2        7.82       10.06      1.93 o
  -7  -8   2        0.02       -1.68      2.21 o
  -6  -8   2       13.97       11.54      1.63 o
  -5  -8   2        5.57        6.53      1.28 o
  -4  -8   2        2.19        3.62      1.06 o
  -3  -8   2       48.00       49.07      1.82 o
  -2  -8   2       46.54       48.53      3.01 o
  -1  -8   2       10.03        9.02      1.40 o
   0  -8   2        4.47        4.01      1.20 o
   1  -8   2       35.71       36.66      1.84 o
   2  -8   2       45.56       47.23      1.66 o
   3  -8   2       27.82       27.01      1.52 o
   4  -8   2       18.79       24.70      2.07 o
   5  -8   2       22.09       25.30      1.78 o
   6  -8   2        3.67        4.30      1.27 o
  -8  -7   2        7.64        8.51      1.77 o
  -7  -7   2       12.69       12.46      2.51 o
  -6  -7   2        0.08       -0.27      1.06 o
  -5  -7   2        3.64        3.31      1.25 o
  -4  -7   2       19.56       23.11      1.14 o
  -3  -7   2       10.08       10.48      1.86 o
  -2  -7   2       12.42       13.79      1.31 o
  -1  -7   2      171.85      172.47      6.02 o
   0  -7   2       24.40       23.86      1.12 o
   1  -7   2       62.12       58.56      1.85 o
   2  -7   2       16.58       16.91      1.15 o
   3  -7   2        5.13        4.92      0.87 o
   4  -7   2       46.88       47.31      2.04 o
   5  -7   2        8.25        5.06      1.97 o
   6  -7   2        4.84        7.47      1.27 o
   7  -7   2        8.25       11.27      1.57 o
  -8  -6   2        2.74        2.64      1.50 o
  -7  -6   2       11.21        6.73      1.42 o
  -6  -6   2       12.09       14.57      1.95 o
  -5  -6   2       64.95       65.06      1.97 o
  -4  -6   2       11.28       10.82      0.88 o
  -3  -6   2       10.10        8.26      1.00 o
  -2  -6   2      202.33      204.32      3.96 o
  -1  -6   2      140.13      142.58      2.49 o
   0  -6   2        7.26        6.19      0.43 o
   1  -6   2      504.61      508.18      8.29 o
   2  -6   2      248.23      256.78      4.90 o
   3  -6   2       22.27       20.63      1.25 o
   4  -6   2       23.59       23.62      1.73 o
   5  -6   2        4.23        3.42      0.93 o
   6  -6   2        5.54        5.12      1.30 o
   7  -6   2        1.09       -0.01      0.95 o
  -9  -5   2        5.92        4.51      1.70 o
  -8  -5   2       19.89       19.63      5.52 o
  -7  -5   2        7.29        7.12      1.42 o
  -6  -5   2        0.00        0.10      0.61 o
  -5  -5   2       27.22       25.58      2.00 o
  -4  -5   2      225.29      223.91      3.89 o
  -3  -5   2      242.96      243.88      3.20 o
  -2  -5   2      174.90      175.91      2.45 o
  -1  -5   2      101.42      109.65      1.68 o
   0  -5   2      277.18      296.71      3.88 o
   1  -5   2      122.97      132.02      2.49 o
   2  -5   2      257.58      259.92      5.95 o
   3  -5   2      365.64      358.23      5.29 o
   4  -5   2       23.42       19.64      3.31 o
   5  -5   2        0.40        0.58      0.66 o
   6  -5   2       20.05       18.93      2.43 o
   7  -5   2        3.60        2.70      1.03 o
   8  -5   2        5.96        5.27      1.25 o
  -9  -4   2        0.08       -0.30      1.28 o
  -8  -4   2        3.71        2.16      0.97 o
  -7  -4   2        0.00       -0.28      0.59 o
  -6  -4   2       18.54       14.69      0.82 o
  -5  -4   2      106.81      108.91      1.83 o
  -4  -4   2       37.31       37.01      1.02 o
  -3  -4   2      415.64      403.79      4.78 o
  -2  -4   2     3546.65     3546.16     35.62 o
  -1  -4   2     1737.87     1795.47     20.32 o
   0  -4   2      620.53      691.54      7.40 o
   1  -4   2      834.25      905.87     10.61 o
   2  -4   2      271.51      288.49      4.83 o
   3  -4   2       54.78       53.87      1.47 o
   4  -4   2       51.25       48.53      1.55 o
   5  -4   2      142.91      149.07      4.51 o
   6  -4   2       29.01       25.32      2.09 o
   7  -4   2        3.47        3.46      0.97 o
   8  -4   2        1.11        1.20      0.93 o
  -9  -3   2        8.53       10.80      1.35 o
  -8  -3   2       44.29       48.64      2.06 o
  -7  -3   2        1.68       -0.02      0.67 o
  -6  -3   2       16.88       21.75      0.92 o
  -5  -3   2        0.22        0.06      0.34 o
  -4  -3   2       44.07       44.97      0.84 o
  -3  -3   2      166.52      177.96      1.85 o
  -2  -3   2       46.96       46.78      0.75 o
  -1  -3   2     1163.20     1109.85     10.69 o
   0  -3   2     1399.43     1393.54     14.41 o
   1  -3   2     3863.80     4118.79     46.69 o
   2  -3   2        9.55        8.47      0.36 o
   3  -3   2        0.05        0.39      0.38 o
   4  -3   2       24.98       25.95      0.83 o
   5  -3   2       26.39       28.38      0.96 o
   6  -3   2       59.66       62.71      2.48 o
   7  -3   2       49.82       51.76      1.99 o
   8  -3   2        7.53        7.02      1.11 o
   9  -3   2        0.05        1.69      0.99 o
  -9  -2   2        0.00        0.33      0.99 o
  -8  -2   2       19.23       21.94      1.83 o
  -7  -2   2       21.99       23.20      1.18 o
  -6  -2   2       99.82       97.30      1.71 o
  -5  -2   2       10.38        9.53      0.49 o
  -4  -2   2       11.00       12.96      0.48 o
  -3  -2   2        6.09        5.21      0.30 o
  -2  -2   2      314.28      327.71      2.99 o
  -1  -2   2      359.56      399.84      3.70 o
   0  -2   2     2961.78     3171.04     30.08 o
   1  -2   2     5602.73     5620.05     63.54 o
   2  -2   2       17.02       13.27      0.93 o
   3  -2   2      357.83      351.96      3.99 o
   4  -2   2       61.00       60.50      1.09 o
   5  -2   2        6.62        6.85      0.46 o
   6  -2   2       69.12       66.43      1.81 o
   7  -2   2       34.81       35.31      1.82 o
   8  -2   2        7.26        7.44      0.90 o
   9  -2   2       10.32        9.34      1.10 o
  -9  -1   2        0.96        1.14      1.26 o
  -8  -1   2        0.00       -0.70      1.02 o
  -7  -1   2        8.16        9.02      0.96 o
  -6  -1   2       10.91       12.09      0.71 o
  -5  -1   2       93.56       94.60      1.54 o
  -4  -1   2      218.44      227.01      2.36 o
  -3  -1   2       54.97       49.29      0.77 o
  -2  -1   2      493.30      540.45      4.72 o
  -1  -1   2     2343.32     2390.69     18.59 o
   0  -1   2      506.26      503.35      4.92 o
   1  -1   2     1754.61     1731.84     19.62 o
   2  -1   2       72.57       80.58      0.98 o
   3  -1   2      171.48      153.31      1.73 o
   4  -1   2      195.27      201.35      2.20 o
   5  -1   2      103.68      104.15      1.46 o
   6  -1   2        2.73        2.85      0.48 o
   7  -1   2        7.38        5.53      0.75 o
   8  -1   2       38.86       41.71      2.22 o
   9  -1   2        3.90        2.57      0.86 o
  -9   0   2       27.11       32.89      1.94 o
  -8   0   2        0.22       -0.47      0.75 o
  -7   0   2        0.60        0.62      0.57 o
  -6   0   2       16.83       14.59      0.87 o
  -5   0   2       69.85       65.88      1.18 o
  -4   0   2       87.55       80.69      1.45 o
  -3   0   2      250.06      242.73      2.38 o
  -2   0   2      179.26      155.53      1.67 o
  -1   0   2       67.93       60.04      0.73 o
   0   0   2      168.79      170.16      1.51 o
   1   0   2     4850.93     4945.41     62.72 o
   2   0   2      991.23     1019.82      8.58 o
   3   0   2      127.80      137.75      1.45 o
   4   0   2        6.07        9.29      0.40 o
   5   0   2        9.76        9.59      0.45 o
   6   0   2        0.74        0.62      0.42 o
   7   0   2        5.16        6.04      0.74 o
   8   0   2        7.59        7.90      0.86 o
   9   0   2        1.18        0.67      0.76 o
  -9   1   2        2.06        2.45      0.99 o
  -8   1   2       47.90       49.78      2.27 o
  -7   1   2       31.83       27.97      1.36 o
  -6   1   2      120.91      112.35      3.05 o
  -5   1   2        7.94        7.17      0.66 o
  -4   1   2        2.29        2.86      0.33 o
  -3   1   2      222.03      217.41      2.17 o
  -2   1   2      775.94      699.74      6.01 o
  -1   1   2      941.39      890.46      7.96 o
   0   1   2     8312.50     8282.54     74.07 o
   1   1   2      647.60      666.20      6.69 o
   2   1   2        2.96        2.83      0.31 o
   3   1   2      103.81      112.26      1.18 o
   4   1   2       54.26       63.96      1.09 o
   5   1   2       45.38       44.36      0.90 o
   6   1   2       17.55       19.33      0.82 o
   7   1   2        0.04       -0.01      0.45 o
   8   1   2        1.13        1.61      0.65 o
   9   1   2        3.57        3.59      0.82 o
  10   1   2        0.23        0.32      1.40 o
  -9   2   2        6.55        5.59      1.12 o
  -8   2   2        6.46        5.72      1.03 o
  -7   2   2        1.42        1.10      0.73 o
  -6   2   2      336.52      333.85      4.69 o
  -5   2   2      321.09      310.41      5.04 o
  -4   2   2      326.50      317.70      3.60 o
  -3   2   2        2.99        3.06      0.24 o
  -2   2   2      185.79      211.27      2.01 o
  -1   2   2      334.19      289.76      2.78 o
   0   2   2     4597.91     4464.65     45.89 o
   1   2   2      214.73      191.32      2.12 o
   2   2   2      433.01      438.95      4.68 o
   3   2   2      429.63      429.95      3.81 o
   4   2   2       39.32       40.34      0.66 o
   5   2   2        6.48        5.91      0.40 o
   6   2   2       32.01       31.98      0.92 o
   7   2   2       69.75       70.75      1.61 o
   8   2   2        2.97        1.02      0.96 o
   9   2   2        5.99        6.14      1.65 o
  10   2   2        3.09        3.72      1.54 o
  -9   3   2        1.41        2.51      1.05 o
  -8   3   2       17.54       19.64      1.91 o
  -7   3   2        0.61       -0.66      0.66 o
  -6   3   2       61.42       63.15      1.59 o
  -5   3   2       62.73       64.35      1.48 o
  -4   3   2      259.87      258.76      2.76 o
  -3   3   2      838.04      855.42      8.50 o
  -2   3   2     1124.19     1139.25     11.11 o
  -1   3   2        6.59        8.65      0.27 o
   0   3   2      589.30      588.89      6.29 o
   1   3   2      756.43      720.68      9.21 o
   2   3   2     1440.84     1366.50     13.88 o
   3   3   2      155.85      146.54      1.91 o
   4   3   2      257.73      249.63      2.83 o
   5   3   2       98.87       87.74      1.26 o
   6   3   2        0.04        0.08      0.36 o
   7   3   2        8.29        6.23      0.70 o
   8   3   2        8.46        9.52      0.99 o
   9   3   2       12.88       13.06      1.41 o
  10   3   2        0.73        0.20      1.28 o
  -8   4   2        3.59        2.09      0.92 o
  -7   4   2        2.31        3.12      0.89 o
  -6   4   2       54.90       53.88      2.31 o
  -5   4   2       44.54       44.43      1.48 o
  -4   4   2      122.22      117.39      1.66 o
  -3   4   2        1.30        0.05      0.20 o
  -2   4   2      472.41      467.50      4.76 o
  -1   4   2     1096.13     1141.85     11.09 o
   0   4   2      291.51      302.48      3.10 o
   1   4   2       28.18       25.59      0.52 o
   2   4   2      190.27      192.85      2.56 o
   3   4   2     1142.84     1103.69     11.63 o
   4   4   2      509.28      487.04      5.43 o
   5   4   2       49.31       53.50      1.07 o
   6   4   2       32.87       31.21      1.22 o
   7   4   2        5.44        6.62      0.67 o
   8   4   2        0.74        0.96      0.75 o
   9   4   2        7.26        5.83      1.17 o
  10   4   2        8.36       11.36      1.80 o
  -8   5   2        5.53        5.16      1.78 o
  -7   5   2       17.54       14.92      1.56 o
  -6   5   2        3.95        4.02      1.32 o
  -5   5   2       37.89       35.24      0.95 o
  -4   5   2       45.05       36.95      1.00 o
  -3   5   2       11.25       10.52      1.07 o
  -2   5   2      281.43      265.90      4.07 o
  -1   5   2      295.82      346.57      5.73 o
   0   5   2      126.02      115.08      1.34 o
   1   5   2       35.24       33.89      0.70 o
   2   5   2        0.36        0.09      0.20 o
   3   5   2       64.68       68.06      1.39 o
   4   5   2        0.57        1.01      0.28 o
   5   5   2      345.44      335.24      3.78 o
   6   5   2       17.69       16.47      0.76 o
   7   5   2        0.12       -0.29      0.59 o
   8   5   2        8.86        8.09      1.07 o
   9   5   2        0.01       -0.13      0.94 o
  -8   6   2        0.67        0.32      1.33 o
  -7   6   2       45.97       49.99      4.52 o
  -6   6   2       57.83       63.65      2.58 o
  -5   6   2       45.54       46.14      3.97 o
  -4   6   2        5.60        3.51      0.89 o
  -3   6   2        6.68        7.19      0.87 o
  -2   6   2        0.01       -0.33      0.33 o
  -1   6   2        0.06        0.23      0.26 o
   0   6   2       47.70       48.42      1.31 o
   1   6   2      644.08      697.64     10.52 o
   2   6   2        3.77        5.07      0.40 o
   3   6   2        0.07        0.34      0.25 o
   4   6   2        0.04       -0.05      0.35 o
   5   6   2       10.83       10.72      0.83 o
   6   6   2       12.26       12.16      0.90 o
   7   6   2       47.19       48.01      1.61 o
   8   6   2       14.85       16.35      1.91 o
   9   6   2        1.15        2.25      1.48 o
  -7   7   2        0.22        0.01      1.21 o
  -6   7   2        9.35       10.74      2.01 o
  -5   7   2       69.30       68.71      6.72 o
  -4   7   2      114.16      116.18      3.14 o
  -3   7   2      218.13      216.37      5.82 o
  -2   7   2        0.03       -0.22      0.46 o
  -1   7   2        4.00        2.34      0.52 o
   0   7   2       40.69       48.54      3.83 o
   1   7   2       18.98       22.21      0.70 o
   2   7   2        2.65        2.61      0.32 o
   3   7   2       38.00       41.28      1.16 o
   4   7   2        5.69        5.03      0.65 o
   5   7   2       33.10       29.70      1.63 o
   6   7   2        3.45        3.49      0.96 o
   7   7   2        0.52        0.35      1.11 o
   8   7   2       18.42       19.67      2.11 o
   9   7   2        7.33        8.89      2.25 o
  -6   8   2        0.13        0.64      1.21 o
  -5   8   2        0.02       -0.08      1.03 o
  -4   8   2        1.00        3.22      1.30 o
  -3   8   2       60.08       54.50      2.74 o
  -2   8   2      184.84      174.47      6.38 o
  -1   8   2      159.85      171.26      3.56 o
   0   8   2       46.47       47.81      1.56 o
   1   8   2        0.17       -0.04      0.45 o
   2   8   2       13.43       12.82      0.58 o
   3   8   2      126.79      131.64      4.93 o
   4   8   2       80.21       82.97      2.26 o
   5   8   2       12.52       11.17      0.91 o
   6   8   2        0.71        0.67      0.79 o
   7   8   2        7.66        9.67      1.48 o
   8   8   2        0.35        0.77      1.34 o
   9   8   2        0.17       -0.48      1.40 o
  -6   9   2        3.79        3.13      1.63 o
  -5   9   2        0.29        0.30      1.21 o
  -4   9   2        1.04       -0.40      2.01 o
  -3   9   2       15.74       18.44      1.78 o
  -2   9   2       20.75       29.46      2.91 o
  -1   9   2      112.71      106.54      3.61 o
   0   9   2      211.02      207.37      7.82 o
   1   9   2      112.97      111.23      3.18 o
   2   9   2        0.23       -0.40      0.63 o
   3   9   2       13.83       15.47      0.90 o
   4   9   2       50.80       50.60      2.34 o
   5   9   2       28.05       29.75      4.41 o
   6   9   2       31.07       28.78      1.69 o
   7   9   2        1.87        2.96      1.02 o
   8   9   2        0.45       -1.25      1.34 o
  -5  10   2        1.38        1.60      2.61 o
  -4  10   2        1.80       -0.80      2.21 o
  -3  10   2        0.79        2.05      1.30 o
  -2  10   2       39.38       35.52      2.31 o
  -1  10   2       29.54       32.96      2.19 o
   0  10   2        2.57        0.80      1.20 o
   1  10   2       62.65       60.16      3.81 o
   2  10   2      171.53      181.50      7.42 o
   3  10   2        7.67        5.21      1.60 o
   4  10   2       15.01       14.06      1.48 o
   5  10   2        0.46       -0.43      0.91 o
   6  10   2        7.65        8.53      1.22 o
   7  10   2       23.57       23.86      1.78 o
   8  10   2        2.54        3.41      2.41 o
  -4  11   2        3.48        3.21      2.81 o
  -3  11   2       10.74       13.84      3.21 o
  -2  11   2        0.25       -0.59      1.30 o
  -1  11   2        0.26       -1.20      1.20 o
   0  11   2        8.09        5.62      1.80 o
   1  11   2        1.52        2.61      1.60 o
   2  11   2        0.88       -1.20      1.20 o
   3  11   2       15.74       15.24      2.41 o
   4  11   2       20.70       21.66      2.81 o
   5  11   2        1.65        2.61      1.60 o
   6  11   2        1.73        0.13      2.11 o
   7  11   2        5.38        4.01      2.21 o
  -2  12   2        0.04        1.40      2.01 o
  -1  12   2        0.10       -0.80      1.60 o
   0  12   2        1.87        1.20      1.60 o
   1  12   2        1.81        1.40      1.80 o
   2  12   2       27.65       25.87      3.01 o
   3  12   2        0.43        0.60      1.60 o
   4  12   2        1.89        1.60      1.80 o
   5  12   2        5.29        7.82      2.21 o
   6  12   2        9.98        7.10      1.88 o
  -1  13   2        2.29       -0.40      2.01 o
   0  13   2        0.91        3.41      2.01 o
   1  13   2        0.06       -1.20      1.80 o
   2  13   2        0.35        0.20      1.80 o
   3  13   2        2.04        1.80      1.80 o
   4  13   2        6.48        5.21      2.41 o
  -4 -11   3        3.35        2.61      1.80 o
  -3 -11   3        0.06        0.40      1.60 o
  -2 -11   3        3.29        3.61      1.60 o
  -1 -11   3       16.77       22.06      2.61 o
   1 -11   3        1.76        1.40      1.60 o
  -5 -10   3        0.67       -1.40      1.40 o
  -4 -10   3        2.63        1.80      1.60 o
  -3 -10   3       24.13       18.05      2.41 o
  -2 -10   3       13.85       16.04      2.21 o
  -1 -10   3        0.38       -1.00      1.00 o
   0 -10   3        5.51        5.41      1.60 o
   1 -10   3       28.03       29.28      2.81 o
   2 -10   3        7.98        8.73      1.42 o
  -6  -9   3        2.10        2.61      2.01 o
  -5  -9   3       17.61       14.64      2.41 o
  -4  -9   3        2.22        1.80      1.40 o
  -3  -9   3       26.48       23.46      2.61 o
  -2  -9   3        9.03       11.23      2.01 o
  -1  -9   3       58.66       52.54      3.41 o
   0  -9   3        0.01        0.40      1.00 o
   1  -9   3        2.70        4.41      1.40 o
   2  -9   3        1.93        5.21      1.60 o
   3  -9   3       34.58       37.66      1.90 o
   4  -9   3       10.77        7.57      1.27 o
   5  -9   3        8.80        6.64      1.33 o
  -7  -8   3        0.83        0.20      1.80 o
  -6  -8   3        1.37        2.41      1.80 o
  -5  -8   3        3.52        2.46      1.50 o
  -4  -8   3        2.88        2.21      1.91 o
  -3  -8   3       98.89       92.13      3.66 o
  -2  -8   3       22.21       21.12      1.85 o
  -1  -8   3        0.08        0.40      0.80 o
   0  -8   3       51.43       55.35      3.21 o
   1  -8   3       83.80       80.82      4.01 o
   2  -8   3       20.73       22.22      1.36 o
   3  -8   3       22.71       24.62      1.32 o
   4  -8   3        1.55        1.67      1.12 o
   5  -8   3       25.41       28.02      4.31 o
   6  -8   3        1.04       -0.64      1.33 o
  -7  -7   3        3.25        1.62      1.48 o
  -6  -7   3        5.21        3.83      1.40 o
  -5  -7   3        2.29        1.47      0.84 o
  -4  -7   3       15.17       11.76      1.19 o
  -3  -7   3       21.30       23.51      1.06 o
  -2  -7   3        4.61        5.85      0.76 o
  -1  -7   3      281.29      281.76      6.93 o
   0  -7   3       12.80       12.79      2.01 o
   1  -7   3        0.37        0.01      0.61 o
   2  -7   3       54.87       61.19      2.08 o
   3  -7   3       70.55       69.23      2.37 o
   4  -7   3       21.63       23.50      1.52 o
   5  -7   3        4.93        4.54      1.03 o
   6  -7   3        1.85        0.90      0.97 o
  -8  -6   3        0.78       -0.80      1.91 o
  -7  -6   3        3.51        1.72      1.07 o
  -6  -6   3       67.20       75.15      6.94 o
  -5  -6   3       24.00       23.85      1.55 o
  -4  -6   3      117.98      119.21      3.10 o
  -3  -6   3      134.48      116.90      2.53 o
  -2  -6   3      390.14      375.08      6.52 o
  -1  -6   3      157.97      162.57      4.53 o
   0  -6   3       39.02       38.54      1.95 o
   1  -6   3       26.70       26.98      1.20 o
   2  -6   3        4.06        2.97      0.76 o
   3  -6   3       34.25       33.05      1.57 o
   4  -6   3        6.69        8.98      1.74 o
   5  -6   3        8.32        7.41      1.13 o
   6  -6   3       28.86       31.69      1.98 o
   7  -6   3        3.79        3.79      1.19 o
  -8  -5   3        5.46        4.26      1.48 o
  -7  -5   3        5.14        3.90      1.13 o
  -6  -5   3        1.85        1.89      0.69 o
  -5  -5   3       43.29       45.72      1.59 o
  -4  -5   3      286.06      307.86      5.04 o
  -3  -5   3       35.18       35.37      1.23 o
  -2  -5   3      635.37      644.64      7.67 o
  -1  -5   3      237.14      236.10      3.20 o
   0  -5   3      119.46      131.21      2.32 o
   1  -5   3       84.44       86.24      1.61 o
   2  -5   3       38.87       34.91      1.53 o
   3  -5   3      184.85      187.02      3.97 o
   4  -5   3      127.86      124.52      4.15 o
   5  -5   3        2.10        1.68      0.82 o
   6  -5   3        9.22       12.41      1.34 o
   7  -5   3       14.12       14.97      1.69 o
   8  -5   3        0.91        0.44      0.98 o
  -9  -4   3        0.19        1.60      1.80 o
  -8  -4   3        2.74        1.43      1.25 o
  -7  -4   3       17.93       20.85      1.50 o
  -6  -4   3       10.29       10.14      1.39 o
  -5  -4   3       55.48       53.10      2.08 o
  -4  -4   3        7.44        7.12      0.62 o
  -3  -4   3       52.27       46.30      1.08 o
  -2  -4   3      369.70      381.62      3.74 o
  -1  -4   3        8.91        7.24      0.34 o
   0  -4   3      272.38      264.36      3.94 o
   1  -4   3      147.91      147.31      2.23 o
   2  -4   3      137.26      149.73      2.28 o
   3  -4   3       25.19       21.85      1.21 o
   4  -4   3       13.28       12.32      1.03 o
   5  -4   3       27.32       28.98      2.67 o
   6  -4   3      186.52      181.26      4.39 o
   7  -4   3        4.98        4.45      1.07 o
   8  -4   3        0.44        0.17      0.99 o
  -9  -3   3        0.01       -0.94      0.94 o
  -8  -3   3        0.31        0.36      0.84 o
  -7  -3   3        1.58        1.21      0.79 o
  -6  -3   3        7.31        8.84      0.68 o
  -5  -3   3        8.30        8.33      0.62 o
  -4  -3   3       28.71       27.46      0.70 o
  -3  -3   3      233.18      249.65      2.89 o
  -2  -3   3      261.74      262.56      3.00 o
  -1  -3   3      311.73      304.22      3.25 o
   0  -3   3      250.46      254.51      2.96 o
   1  -3   3      506.92      531.02      5.38 o
   2  -3   3      920.50      943.51     12.40 o
   3  -3   3        5.19        5.41      0.58 o
   4  -3   3        8.87        6.70      0.57 o
   5  -3   3       22.84       21.60      1.38 o
   6  -3   3        0.10       -0.47      0.66 o
   7  -3   3       64.18       68.14      3.24 o
   8  -3   3       48.99       43.91      3.33 o
   9  -3   3        0.78        0.60      1.80 o
  -9  -2   3        0.12       -0.96      0.96 o
  -8  -2   3        1.45        0.51      0.91 o
  -7  -2   3        1.61        2.94      0.75 o
  -6  -2   3        7.77        8.87      0.70 o
  -5  -2   3        0.75        0.31      0.36 o
  -4  -2   3       37.62       29.37      0.83 o
  -3  -2   3       65.16       65.12      0.93 o
  -2  -2   3       41.18       38.93      0.70 o
  -1  -2   3       37.83       38.99      0.63 o
   0  -2   3        0.13        0.98      0.24 o
   1  -2   3      190.48      233.76      2.69 o
   2  -2   3      676.19      684.70      8.19 o
   3  -2   3        7.71        8.56      0.32 o
   4  -2   3        8.82        9.47      0.41 o
   5  -2   3       30.67       26.86      0.77 o
   6  -2   3       98.74       96.97      2.72 o
   7  -2   3        0.49        0.57      0.96 o
   8  -2   3        0.28        0.37      0.87 o
   9  -2   3       24.38       29.19      1.54 o
  -9  -1   3       11.08       14.12      1.50 o
  -8  -1   3       10.22       12.01      1.30 o
  -7  -1   3        2.20        1.08      0.60 o
  -6  -1   3       20.48       20.24      0.83 o
  -5  -1   3        7.38        5.37      0.47 o
  -4  -1   3       65.04       63.44      1.02 o
  -3  -1   3      373.11      365.66      4.09 o
  -2  -1   3       79.23       67.67      0.86 o
  -1  -1   3     1154.91     1150.20      9.67 o
   0  -1   3     1809.83     1889.40     17.94 o
   1  -1   3      482.13      536.44      5.76 o
   2  -1   3      330.85      349.72      3.63 o
   3  -1   3      235.16      260.50      2.70 o
   4  -1   3       39.01       35.03      0.67 o
   5  -1   3       96.41       97.87      1.51 o
   6  -1   3        0.50        0.13      0.54 o
   7  -1   3        0.17       -0.02      0.60 o
   8  -1   3       18.22       17.02      1.12 o
   9  -1   3        0.00       -0.71      0.71 o
  -9   0   3       13.59       15.18      1.59 o
  -8   0   3       41.28       46.84      1.86 o
  -7   0   3       85.22       82.32      1.97 o
  -6   0   3       30.56       27.34      1.05 o
  -5   0   3      192.72      179.32      2.41 o
  -4   0   3      125.89      122.79      1.52 o
  -3   0   3       13.03       13.16      0.45 o
  -2   0   3       11.58       10.41      0.34 o
  -1   0   3     1054.40      997.25      7.91 o
   0   0   3      399.20      356.58      3.09 o
   1   0   3     1455.79     1561.41     14.77 o
   2   0   3        1.47        3.41      0.23 o
   3   0   3        5.55        4.45      0.23 o
   4   0   3      596.49      600.65      5.69 o
   5   0   3      131.61      123.87      1.65 o
   6   0   3      100.82      100.53      2.06 o
   7   0   3       27.21       28.15      1.19 o
   8   0   3       13.85       17.39      1.11 o
   9   0   3        0.00        0.09      0.74 o
  -9   1   3        0.98        1.72      1.03 o
  -8   1   3        4.97        6.32      0.99 o
  -7   1   3       80.59       83.42      2.25 o
  -6   1   3       51.55       54.39      1.51 o
  -5   1   3      493.71      482.33      5.24 o
  -4   1   3      271.17      273.66      2.95 o
  -3   1   3       10.45       10.26      0.41 o
  -2   1   3        7.39        7.00      0.28 o
  -1   1   3       25.21       30.24      0.53 o
   0   1   3      193.15      171.66      1.85 o
   1   1   3      928.35      907.48      8.55 o
   2   1   3      286.02      253.86      2.44 o
   3   1   3      208.32      195.53      2.05 o
   4   1   3       76.59       65.70      1.02 o
   5   1   3        0.02        0.32      0.28 o
   6   1   3       62.15       59.60      1.60 o
   7   1   3       35.74       37.17      1.19 o
   8   1   3       23.66       24.38      1.22 o
   9   1   3        7.78        8.18      1.09 o
  -9   2   3        1.09        1.47      1.00 o
  -8   2   3        0.59       -0.63      0.74 o
  -7   2   3        8.10       10.63      1.03 o
  -6   2   3        5.41        4.55      0.74 o
  -5   2   3      603.82      603.36      6.86 o
  -4   2   3      272.79      258.19      2.81 o
  -3   2   3      276.86      257.43      2.53 o
  -2   2   3     1814.80     1799.13     15.05 o
  -1   2   3       49.54       45.48      0.61 o
   0   2   3      133.48      125.60      1.55 o
   1   2   3        0.08        0.64      0.16 o
   2   2   3     1710.74     1643.81     16.34 o
   3   2   3      248.88      220.46      2.12 o
   4   2   3      274.91      273.07      2.62 o
   5   2   3       31.90       30.40      0.63 o
   6   2   3        0.85        0.55      0.41 o
   7   2   3        0.04       -0.21      0.47 o
   8   2   3        0.19        0.91      0.67 o
   9   2   3        6.87        7.51      1.05 o
  10   2   3        7.17        6.47      1.54 o
  -9   3   3        0.32        2.01      1.33 o
  -8   3   3        5.24        4.90      1.27 o
  -7   3   3        2.03        1.45      0.77 o
  -6   3   3        3.12        2.57      0.61 o
  -5   3   3       42.59       40.77      1.16 o
  -4   3   3       38.80       37.67      0.83 o
  -3   3   3      190.77      164.00      1.87 o
  -2   3   3      457.55      459.44      4.08 o
  -1   3   3      307.52      325.09      2.92 o
   0   3   3      166.64      153.21      1.91 o
   1   3   3      137.04      138.93      1.55 o
   2   3   3       92.53       99.14      1.33 o
   3   3   3       12.02       10.10      0.53 o
   4   3   3      315.32      314.44      4.27 o
   5   3   3       38.70       39.43      0.78 o
   6   3   3        0.79        0.80      0.61 o
   7   3   3        1.60        1.52      0.58 o
   8   3   3        4.73        4.20      0.79 o
   9   3   3        3.95        3.11      1.12 o
  10   3   3        2.61        2.97      1.40 o
  -8   4   3        0.01        0.21      0.81 o
  -7   4   3        0.03       -0.26      0.73 o
  -6   4   3      142.39      147.04      3.82 o
  -5   4   3        1.39        1.16      0.51 o
  -4   4   3        0.46        0.32      0.27 o
  -3   4   3      370.17      385.41      4.07 o
  -2   4   3       12.32        9.55      0.38 o
  -1   4   3        3.05        8.47      0.31 o
   0   4   3       25.81       27.28      0.63 o
   1   4   3      221.65      216.75      2.53 o
   2   4   3      386.47      443.68      5.21 o
   3   4   3       21.53       18.20      0.56 o
   4   4   3        1.14        0.83      0.22 o
   5   4   3      346.42      332.74      3.46 o
   6   4   3       91.51       89.38      1.65 o
   7   4   3        7.88       10.60      0.70 o
   8   4   3        3.85        3.56      0.97 o
   9   4   3        1.85        1.10      1.25 o
  10   4   3        0.86       -1.06      1.20 o
  -8   5   3       14.68       16.08      1.43 o
  -7   5   3        3.43        3.78      1.11 o
  -6   5   3       18.95       20.53      1.64 o
  -5   5   3       20.03       22.78      1.09 o
  -4   5   3      112.25      105.63      1.95 o
  -3   5   3      118.63      122.48      1.66 o
  -2   5   3        3.60        6.03      0.38 o
  -1   5   3      107.37      122.95      1.90 o
   0   5   3        7.86       12.45      0.33 o
   1   5   3       23.37       19.15      0.50 o
   2   5   3        5.33       10.39      0.50 o
   3   5   3       26.09       23.55      0.72 o
   4   5   3       20.40       23.14      0.62 o
   5   5   3       65.08       61.22      1.40 o
   6   5   3       23.41       23.12      0.81 o
   7   5   3       75.74       78.94      1.63 o
   8   5   3       27.09       30.50      2.98 o
   9   5   3        4.05        4.37      1.12 o
  -8   6   3        1.80        2.63      1.48 o
  -7   6   3        0.97        1.74      1.18 o
  -6   6   3       70.61       66.18      2.66 o
  -5   6   3       28.42       27.28      2.03 o
  -4   6   3       27.84       24.18      2.34 o
  -3   6   3       77.41       81.97      2.49 o
  -2   6   3      108.79      101.55      2.90 o
  -1   6   3        4.78        3.16      0.51 o
   0   6   3        0.05        0.31      0.12 o
   1   6   3       62.63       53.58      1.07 o
   2   6   3       24.12       33.87      0.83 o
   3   6   3       46.74       52.50      1.25 o
   4   6   3      304.71      304.26      4.10 o
   5   6   3       41.45       38.10      1.29 o
   6   6   3        4.24        5.19      0.67 o
   7   6   3        6.49        8.04      0.87 o
   8   6   3        3.32        4.47      0.84 o
   9   6   3       11.00       12.18      1.38 o
  -7   7   3       12.63       10.08      1.88 o
  -6   7   3        3.75        3.90      1.44 o
  -5   7   3       42.81       37.73      2.51 o
  -4   7   3      187.07      172.23      4.06 o
  -3   7   3      103.95      104.95      4.36 o
  -2   7   3        6.77        6.60      1.11 o
  -1   7   3      166.76      166.40      4.23 o
   0   7   3      199.60      195.80      3.09 o
   1   7   3        0.61        2.16      0.24 o
   2   7   3        2.29        1.52      0.30 o
   3   7   3        2.80        1.86      0.44 o
   4   7   3      170.54      163.91      3.43 o
   5   7   3       31.16       33.29      1.33 o
   6   7   3       56.56       56.33      1.75 o
   7   7   3        0.94        1.73      0.91 o
   8   7   3        1.42        1.36      0.97 o
   9   7   3        0.03       -0.91      0.91 o
  -6   8   3        5.16        5.93      1.59 o
  -5   8   3        0.42       -0.52      1.00 o
  -4   8   3        9.55       11.35      1.68 o
  -3   8   3      115.41      117.44      4.00 o
  -2   8   3      460.42      437.97      9.71 o
  -1   8   3       61.37       60.16      2.54 o
   0   8   3        6.96        6.55      0.64 o
   1   8   3       14.68       15.19      0.68 o
   2   8   3       30.39       30.21      0.83 o
   3   8   3        1.35        2.58      0.47 o
   4   8   3      160.46      149.17      3.23 o
   5   8   3        0.53       -0.22      0.50 o
   6   8   3       17.86       17.95      1.72 o
   7   8   3       34.62       32.89      3.21 o
   8   8   3        7.90        6.46      1.68 o
   9   8   3        0.26       -1.00      1.00 o
  -6   9   3        8.91       10.53      1.93 o
  -5   9   3        6.06        8.48      1.78 o
  -4   9   3        3.48        3.21      2.41 o
  -3   9   3       46.27       47.82      4.21 o
  -2   9   3       21.18       20.08      2.71 o
  -1   9   3      133.59      133.44      4.25 o
   0   9   3      171.88      171.06      4.82 o
   1   9   3        0.14        0.55      0.90 o
   2   9   3        0.97        1.28      0.41 o
   3   9   3       17.68       18.52      0.99 o
   4   9   3       31.03       33.58      1.44 o
   5   9   3        0.87       -0.71      0.71 o
   6   9   3       21.41       21.44      1.52 o
   7   9   3        5.32        6.07      1.18 o
   8   9   3        6.07        6.24      1.68 o
  -5  10   3        0.97        2.41      2.81 o
  -4  10   3        0.97       -1.80      2.21 o
  -3  10   3       16.15       25.20      2.17 o
  -2  10   3        0.92       -0.69      1.11 o
  -1  10   3        7.74        8.62      1.48 o
   0  10   3        0.93       -0.91      0.91 o
   1  10   3       98.29      102.88      5.21 o
   2  10   3      102.00       99.67      5.21 o
   3  10   3       34.53       36.10      3.21 o
   4  10   3        4.82        3.21      1.60 o
   5  10   3        1.79        1.20      1.40 o
   6  10   3        0.65       -0.28      1.03 o
   7  10   3        6.26        6.12      1.26 o
   8  10   3        4.74        1.62      1.54 o
  -4  11   3        0.02        2.61      2.81 o
  -3  11   3        2.69        6.63      1.73 o
  -2  11   3        0.03        0.25      1.30 o
  -1  11   3        1.51       -0.36      1.11 o
   0  11   3        2.46        0.80      1.40 o
   1  11   3        8.97        4.41      1.80 o
   2  11   3        1.21        1.00      1.40 o
   3  11   3       70.01       80.62      4.81 o
   4  11   3       17.97       18.45      2.61 o
   5  11   3        8.91        9.83      2.21 o
   6  11   3        1.22        0.63      1.30 o
   7  11   3        0.24        0.46      1.40 o
  -3  12   3        0.75        0.60      2.61 o
  -2  12   3        9.55        9.83      2.41 o
  -1  12   3        1.14        1.40      1.60 o
   0  12   3        4.78        2.01      1.80 o
   1  12   3        6.95        8.62      2.21 o
   2  12   3        0.03        1.00      1.80 o
   3  12   3        0.87        0.20      1.60 o
   4  12   3        0.69        0.00      1.60 o
   5  12   3        9.58        7.62      2.21 o
   6  12   3        9.62        8.78      1.88 o
  -1  13   3        0.11       -1.80      1.80 o
   0  13   3        8.70       13.24      2.61 o
   1  13   3       10.44        8.02      2.41 o
   2  13   3        3.33        1.60      1.80 o
   3  13   3        0.90        0.00      1.80 o
   4  13   3        0.00       -1.20      1.60 o
  -2 -11   4        1.75        0.40      1.40 o
  -1 -11   4        0.04        0.00      1.40 o
   0 -11   4        0.02       -1.20      1.20 o
  -4 -10   4        0.69        1.20      1.60 o
  -3 -10   4        6.52        7.22      2.01 o
  -2 -10   4        6.93        8.42      2.01 o
  -1 -10   4       32.90       30.48      3.01 o
   0 -10   4       15.10        9.63      2.01 o
   1 -10   4        0.98        0.20      1.20 o
   2 -10   4        4.20        4.81      1.25 o
  -6  -9   4       13.09       11.43      2.61 o
  -5  -9   4        2.07        0.80      1.60 o
  -4  -9   4        0.05       -1.19      1.60 o
  -3  -9   4        0.53        0.26      1.06 o
  -2  -9   4        4.62        2.01      1.40 o
  -1  -9   4        8.00       12.03      2.01 o
   0  -9   4       43.30       43.72      3.21 o
   1  -9   4       27.76       30.08      2.81 o
   2  -9   4       11.54       13.44      2.21 o
   3  -9   4        4.68        5.82      1.80 o
   4  -9   4        1.07        0.07      0.97 o
  -6  -8   4        3.95        3.48      3.31 o
  -5  -8   4       18.14       14.30      2.51 o
  -4  -8   4       88.92       90.50      4.61 o
  -3  -8   4       17.72       17.18      1.82 o
  -2  -8   4        2.09        1.94      1.08 o
  -1  -8   4       18.22       20.29      1.82 o
   0  -8   4        0.04        0.00      1.00 o
   1  -8   4        0.44        1.00      1.20 o
   2  -8   4       18.95       20.67      1.70 o
   3  -8   4       61.74       63.47      2.42 o
   4  -8   4        6.12        3.09      1.07 o
   5  -8   4        0.09       -0.74      0.88 o
  -7  -7   4        0.63       -0.99      1.37 o
  -6  -7   4       18.63       18.59      3.81 o
  -5  -7   4        2.86        2.21      1.33 o
  -4  -7   4        6.67        9.27      1.59 o
  -3  -7   4       90.73       92.44      3.61 o
  -2  -7   4      210.27      208.60      5.82 o
  -1  -7   4       57.37       57.93      2.74 o
   0  -7   4       56.01       47.07      2.45 o
   1  -7   4        0.56        0.36      0.67 o
   2  -7   4       29.32       24.55      1.70 o
   3  -7   4       99.83      101.16      2.95 o
   4  -7   4       31.44       34.43      2.05 o
   5  -7   4       16.36       18.25      3.21 o
   6  -7   4        5.31        5.13      1.63 o
  -7  -6   4        6.18        5.31      1.63 o
  -6  -6   4        3.61        4.21      2.21 o
  -5  -6   4        1.42        1.83      1.06 o
  -4  -6   4       49.01       49.36      3.41 o
  -3  -6   4        9.32        8.82      0.90 o
  -2  -6   4        6.09        6.94      0.67 o
  -1  -6   4      200.34      186.57      5.11 o
   0  -6   4      214.27      216.26      4.41 o
   1  -6   4        8.03        7.40      1.23 o
   2  -6   4        8.77        7.42      1.18 o
   3  -6   4        9.94        8.51      1.03 o
   4  -6   4        0.09       -0.30      0.69 o
   5  -6   4       35.52       39.93      1.93 o
   6  -6   4       10.90       12.86      1.45 o
   7  -6   4       15.63       17.73      1.77 o
  -8  -5   4        0.01       -1.60      1.60 o
  -7  -5   4       12.27       13.84      1.51 o
  -6  -5   4        9.22        9.62      1.70 o
  -5  -5   4       18.52       19.66      1.17 o
  -4  -5   4        1.42        1.62      0.59 o
  -3  -5   4      108.62      106.23      3.37 o
  -2  -5   4      137.99      139.75      1.99 o
  -1  -5   4      170.02      167.54      2.81 o
   0  -5   4        6.41        4.98      0.90 o
   1  -5   4       83.66       81.37      1.75 o
   2  -5   4      989.69      994.80     11.93 o
   3  -5   4      106.64      104.15      3.39 o
   4  -5   4       79.67       68.93      2.30 o
   5  -5   4        4.01        4.35      0.88 o
   6  -5   4        4.62        5.80      1.13 o
   7  -5   4       22.33       20.47      1.71 o
  -8  -4   4        0.33       -1.13      1.13 o
  -7  -4   4       11.81       13.04      1.70 o
  -6  -4   4        1.01        0.77      0.78 o
  -5  -4   4        7.79        9.20      0.88 o
  -4  -4   4       78.27       79.71      2.04 o
  -3  -4   4      102.80      102.78      2.18 o
  -2  -4   4        8.13       10.00      0.48 o
  -1  -4   4      411.72      450.86      5.11 o
   0  -4   4       60.43       63.88      1.45 o
   1  -4   4       38.14       41.91      1.18 o
   2  -4   4      116.09      121.81      2.25 o
   3  -4   4        0.75        0.63      0.55 o
   4  -4   4       93.49       82.55      2.52 o
   5  -4   4       87.41       82.85      6.57 o
   6  -4   4       49.49       47.30      2.08 o
   7  -4   4        6.12        4.76      1.26 o
   8  -4   4        8.28        9.30      1.46 o
  -9  -3   4        1.78       -0.60      1.80 o
  -8  -3   4        8.40        7.62      1.63 o
  -7  -3   4        2.01        1.21      0.84 o
  -6  -3   4       11.84       11.80      0.81 o
  -5  -3   4       18.80       17.13      0.85 o
  -4  -3   4       58.27       54.36      1.43 o
  -3  -3   4       39.66       40.08      0.90 o
  -2  -3   4      938.01      993.10      9.07 o
  -1  -3   4      565.29      574.77      5.73 o
   0  -3   4       17.56       16.40      0.52 o
   1  -3   4      427.87      427.06      5.98 o
   2  -3   4      236.10      240.40      3.69 o
   3  -3   4        5.20        4.58      0.43 o
   4  -3   4       44.03       47.25      1.76 o
   5  -3   4       44.71       38.99      1.87 o
   6  -3   4       49.81       44.20      1.99 o
   7  -3   4       48.32       46.74      4.30 o
   8  -3   4       19.53       15.38      1.59 o
  -9  -2   4        2.04        0.63      1.08 o
  -8  -2   4       29.68       34.90      1.86 o
  -7  -2   4       22.99       22.08      1.38 o
  -6  -2   4       11.31        9.68      0.97 o
  -5  -2   4       14.80       12.77      0.67 o
  -4  -2   4       42.24       46.67      0.94 o
  -3  -2   4      260.60      260.51      2.62 o
  -2  -2   4      163.38      163.31      1.76 o
  -1  -2   4        9.64        6.92      0.27 o
   0  -2   4     1516.17     1659.97     15.91 o
   1  -2   4     1110.64     1221.81     15.03 o
   2  -2   4      465.93      478.87     11.78 o
   3  -2   4       51.59       43.23      0.73 o
   4  -2   4       95.59       91.62      1.31 o
   5  -2   4       38.62       39.07      1.02 o
   6  -2   4        2.68        2.34      0.46 o
   7  -2   4       36.53       38.26      1.77 o
   8  -2   4       19.55       21.23      1.56 o
   9  -2   4        8.66        5.95      1.31 o
  -9  -1   4        0.09       -0.96      0.96 o
  -8  -1   4       14.06       22.63      2.45 o
  -7  -1   4       30.46       34.02      2.43 o
  -6  -1   4        8.63        8.91      0.70 o
  -5  -1   4      212.65      203.36      2.67 o
  -4  -1   4       41.11       43.91      1.01 o
  -3  -1   4        4.84        5.17      0.38 o
  -2  -1   4      116.43      126.10      1.41 o
  -1  -1   4      393.63      371.67      3.37 o
   0  -1   4        1.38        5.18      0.23 o
   1  -1   4      692.46      699.67      7.52 o
   2  -1   4      588.23      639.07      8.47 o
   3  -1   4       79.91       83.68      1.25 o
   4  -1   4       28.93       23.82      0.54 o
   5  -1   4        1.14        0.45      0.31 o
   6  -1   4      117.62      124.77      2.30 o
   7  -1   4        1.35        1.93      0.72 o
   8  -1   4        1.55        2.29      0.79 o
   9  -1   4       11.50       10.66      1.22 o
  -9   0   4        0.80       -0.99      0.99 o
  -8   0   4       26.38       29.69      1.71 o
  -7   0   4       26.42       27.54      1.36 o
  -6   0   4        7.58        7.44      0.84 o
  -5   0   4      188.24      184.60      2.51 o
  -4   0   4      141.47      135.73      1.68 o
  -3   0   4      204.69      197.01      2.09 o
  -2   0   4        5.56        5.83      0.26 o
  -1   0   4      425.40      469.70      3.92 o
   0   0   4      397.25      418.98      3.66 o
   1   0   4     2381.62     2470.73     23.26 o
   2   0   4       32.86       23.21      0.57 o
   3   0   4      117.87      102.81      1.27 o
   4   0   4      248.15      260.52      3.11 o
   5   0   4       26.69       27.14      0.79 o
   6   0   4        0.15        0.38      0.47 o
   7   0   4       30.32       37.14      1.36 o
   8   0   4       46.51       49.68      1.85 o
   9   0   4        0.01       -0.98      0.98 o
  -9   1   4       10.95       12.01      1.56 o
  -8   1   4        0.16       -0.76      0.76 o
  -7   1   4       57.18       58.82      1.94 o
  -6   1   4       10.92       10.76      0.80 o
  -5   1   4      198.46      192.06      2.78 o
  -4   1   4      163.59      156.50      1.96 o
  -3   1   4      104.80       95.99      1.30 o
  -2   1   4       30.30       26.09      0.71 o
  -1   1   4      123.69      133.34      1.40 o
   0   1   4       83.07       76.40      0.91 o
   1   1   4      239.95      248.10      2.84 o
   2   1   4      536.85      532.29      6.24 o
   3   1   4      422.49      409.50      3.96 o
   4   1   4        0.63        0.79      0.25 o
   5   1   4        8.84        8.30      0.48 o
   6   1   4        0.75        0.36      0.48 o
   7   1   4        0.22       -0.05      0.48 o
   8   1   4       20.11       19.18      1.91 o
   9   1   4       20.86       20.94      1.40 o
  -9   2   4        3.26        4.65      1.45 o
  -8   2   4        2.39        1.99      0.89 o
  -7   2   4       12.87       11.41      1.07 o
  -6   2   4       84.48       84.26      1.92 o
  -5   2   4       14.25       16.45      1.09 o
  -4   2   4       43.45       50.64      1.00 o
  -3   2   4       81.62       74.69      1.07 o
  -2   2   4      226.10      274.48      2.64 o
  -1   2   4      161.93      149.45      1.54 o
   0   2   4      175.01      211.34      2.24 o
   1   2   4      520.73      550.77      5.37 o
   2   2   4       96.49      100.38      1.26 o
   3   2   4       59.26       64.23      0.93 o
   4   2   4      510.71      485.51      4.38 o
   5   2   4      303.33      288.58      3.35 o
   6   2   4       16.99       16.25      0.83 o
   7   2   4       14.60       14.70      0.90 o
   8   2   4        0.34       -0.17      0.69 o
   9   2   4        4.28        3.34      0.93 o
  10   2   4        6.83        7.43      1.59 o
  -8   3   4       12.09       11.90      1.23 o
  -7   3   4        0.93        2.63      0.87 o
  -6   3   4       84.21       89.23      2.26 o
  -5   3   4      133.97      130.35      2.18 o
  -4   3   4      108.47      111.88      1.58 o
  -3   3   4        8.33        8.33      0.40 o
  -2   3   4        4.08        3.73      0.27 o
  -1   3   4      339.25      318.06      2.95 o
   0   3   4      434.01      479.33      4.45 o
   1   3   4      587.58      546.54      5.36 o
   2   3   4      758.35      812.43      8.25 o
   3   3   4      870.90      926.87      8.89 o
   4   3   4       11.70       10.07      0.39 o
   5   3   4       27.87       25.89      0.64 o
   6   3   4      420.03      412.52      4.51 o
   7   3   4      100.08       94.24      2.06 o
   8   3   4        0.74        0.36      0.69 o
   9   3   4        0.02       -0.70      0.81 o
  10   3   4        1.46        3.00      1.40 o
  -8   4   4        0.51       -0.33      0.87 o
  -7   4   4        3.91        3.00      0.90 o
  -6   4   4       48.47       50.86      1.93 o
  -5   4   4        6.90        9.91      0.69 o
  -4   4   4       36.09       39.38      1.08 o
  -3   4   4       60.22       67.36      1.08 o
  -2   4   4      589.14      666.61      6.20 o
  -1   4   4       52.17       53.97      0.78 o
   0   4   4      421.18      427.41      4.36 o
   1   4   4      119.99      104.89      1.43 o
   2   4   4        9.26       13.05      0.56 o
   3   4   4      379.36      366.09      4.07 o
   4   4   4       52.55       53.57      0.88 o
   5   4   4        8.36        8.48      0.46 o
   6   4   4        3.69        4.64      0.54 o
   7   4   4        0.18        0.27      0.49 o
   8   4   4       35.86       37.90      2.40 o
   9   4   4       24.01       24.92      1.74 o
  10   4   4        0.13       -1.25      1.25 o
  -8   5   4        0.14        1.20      1.10 o
  -7   5   4        7.58        5.15      1.02 o
  -6   5   4        2.16        0.72      0.78 o
  -5   5   4      121.49      116.71      2.17 o
  -4   5   4      104.18      103.95      1.90 o
  -3   5   4       35.30       36.19      0.81 o
  -2   5   4      376.60      385.67      3.76 o
  -1   5   4      282.10      315.39      4.46 o
   0   5   4     1060.18     1135.43     12.03 o
   1   5   4      264.09      279.25      3.67 o
   2   5   4      213.72      216.72      2.68 o
   3   5   4       29.15       19.47      1.82 o
   4   5   4      269.98      274.64      3.39 o
   5   5   4      278.74      276.97      3.04 o
   6   5   4       25.67       25.03      0.92 o
   7   5   4        3.72        3.84      0.75 o
   8   5   4        2.84        2.48      0.75 o
   9   5   4        3.12        3.08      1.10 o
  -7   6   4        0.10        0.15      1.20 o
  -6   6   4        2.34        3.05      1.25 o
  -5   6   4        0.11       -0.40      0.75 o
  -4   6   4       80.19       76.02      1.69 o
  -3   6   4      209.44      195.02      2.62 o
  -2   6   4      139.14      135.31      2.05 o
  -1   6   4       81.85       68.29      1.24 o
   0   6   4      101.73      106.55      2.11 o
   1   6   4       14.28       17.61      0.68 o
   2   6   4      133.91      144.37      2.36 o
   3   6   4      160.12      146.53      2.53 o
   4   6   4      175.78      173.08      2.31 o
   5   6   4      106.85      103.82      1.63 o
   6   6   4        9.85       10.89      0.66 o
   7   6   4       39.62       37.97      1.29 o
   8   6   4        1.57        2.06      0.87 o
   9   6   4        1.42        0.70      1.06 o
  -7   7   4        8.44        9.18      1.83 o
  -6   7   4       18.21       20.56      2.11 o
  -5   7   4        4.05        2.36      1.15 o
  -4   7   4        0.10       -0.74      0.74 o
  -3   7   4       35.29       35.53      1.72 o
  -2   7   4       68.85       66.29      2.68 o
  -1   7   4       97.75       96.07      1.36 o
   0   7   4        0.31        0.13      0.24 o
   1   7   4       30.45       35.25      0.81 o
   2   7   4        0.17        0.10      0.27 o
   3   7   4        9.38        9.51      0.66 o
   4   7   4        2.31        1.31      0.43 o
   5   7   4      223.74      224.61      3.94 o
   6   7   4       28.23       29.86      1.29 o
   7   7   4       25.27       29.03      1.82 o
   8   7   4       19.93       25.33      2.57 o
   9   7   4        4.06        4.81      1.70 o
  -6   8   4        9.90       10.57      1.97 o
  -5   8   4       17.25       20.29      2.05 o
  -4   8   4        1.10        0.08      0.82 o
  -3   8   4       20.48       22.86      1.88 o
  -2   8   4       10.43       12.51      1.48 o
  -1   8   4       35.64       33.00      1.97 o
   0   8   4      250.92      256.05      9.83 o
   1   8   4       22.11       20.59      0.73 o
   2   8   4        8.53        8.08      0.51 o
   3   8   4        4.86        6.01      0.61 o
   4   8   4        2.78        3.11      0.78 o
   5   8   4       11.87       10.94      1.00 o
   6   8   4        0.23       -0.20      0.59 o
   7   8   4       37.23       34.53      2.40 o
   8   8   4       27.08       30.53      4.81 o
   9   8   4        0.41       -0.63      1.03 o
  -6   9   4        0.70        1.74      1.37 o
  -5   9   4        5.77        4.84      1.44 o
  -4   9   4        0.10        1.00      2.21 o
  -3   9   4        1.32        2.25      1.30 o
  -2   9   4        0.25        1.79      1.20 o
  -1   9   4       92.44       94.70      3.47 o
   0   9   4        6.31        4.85      1.50 o
   1   9   4       31.97       30.51      1.09 o
   2   9   4      135.96      145.61      3.07 o
   3   9   4       55.53       51.35      5.41 o
   4   9   4        5.84        7.67      0.82 o
   5   9   4        2.28        0.90      1.10 o
   6   9   4        1.46        0.32      0.82 o
   7   9   4        1.43        0.96      1.25 o
   8   9   4        3.34        3.61      1.63 o
  -5  10   4        0.92       -1.20      2.41 o
  -4  10   4        1.15        2.01      2.41 o
  -3  10   4        9.27       10.68      1.73 o
  -2  10   4       64.61       72.26      3.31 o
  -1  10   4        5.05        3.59      1.25 o
   0  10   4        0.13       -0.74      0.96 o
   1  10   4        0.39        0.00      0.99 o
   2  10   4        0.06       -0.39      0.39 o
   3  10   4       23.09       26.67      2.81 o
   4  10   4       46.58       41.11      3.41 o
   5  10   4       13.37       14.84      2.21 o
   6  10   4        0.94        1.20      1.25 o
   7  10   4        0.78        1.29      1.60 o
   8  10   4        0.07       -1.80      2.01 o
  -4  11   4        0.46       -0.40      2.61 o
  -3  11   4        2.40        0.26      1.44 o
  -2  11   4       43.99       53.14      3.11 o
  -1  11   4       22.38       24.40      2.11 o
   0  11   4       26.75       27.68      3.01 o
   1  11   4       30.85       30.28      3.01 o
   2  11   4        3.14       -1.20      1.20 o
   3  11   4        2.78        4.81      1.80 o
   4  11   4        0.00       -0.80      1.40 o
   5  11   4        2.50        2.81      1.80 o
   6  11   4       14.93       13.99      2.81 o
   7  11   4       10.56       11.38      1.83 o
  -3  12   4       11.83       12.43      3.61 o
  -2  12   4        4.53        2.47      2.61 o
  -1  12   4        0.12       -1.40      1.40 o
   0  12   4        4.72        4.01      2.01 o
   1  12   4       40.82       36.50      3.61 o
   2  12   4       25.18       25.67      3.21 o
   3  12   4        8.19        6.82      2.21 o
   4  12   4        1.02        1.00      1.80 o
   5  12   4        0.90        0.20      1.60 o
   6  12   4        1.58        1.20      1.33 o
  -1  13   4        0.74        0.80      2.01 o
   0  13   4        0.97       -1.60      1.80 o
   1  13   4        4.16        4.01      2.21 o
   2  13   4        9.85       13.44      2.81 o
   3  13   4       19.66       18.65      3.01 o
   4  13   4       15.25       15.04      2.81 o
   5  13   4        2.27        3.81      2.21 o
  -3 -10   5        7.32        7.22      2.21 o
  -2 -10   5        1.95        2.61      1.60 o
  -1 -10   5        6.72        7.82      2.01 o
   0 -10   5        6.33        5.01      1.80 o
   1 -10   5        1.51        1.20      1.40 o
  -5  -9   5        0.00       -0.47      1.40 o
  -4  -9   5        2.93        0.47      1.26 o
  -3  -9   5       42.60       48.04      6.82 o
  -2  -9   5       51.98       47.48      3.51 o
  -1  -9   5        6.12        6.02      1.80 o
   0  -9   5       15.68       15.44      2.41 o
   1  -9   5       15.57       17.45      2.41 o
   2  -9   5       13.22       14.44      2.41 o
   3  -9   5        7.31       11.03      2.21 o
  -6  -8   5        0.07        0.70      1.42 o
  -5  -8   5       44.25       44.99      4.01 o
  -4  -8   5       27.29       25.27      2.36 o
  -3  -8   5        2.45        1.95      1.50 o
  -2  -8   5       13.72       10.35      1.67 o
  -1  -8   5       95.55      100.39      3.95 o
   0  -8   5       25.26       24.05      2.07 o
   1  -8   5        1.47        0.60      1.00 o
   2  -8   5        1.77        0.60      1.20 o
   3  -8   5       14.60       15.11      1.70 o
   4  -8   5       45.37       43.69      2.62 o
   5  -8   5        3.61        4.11      1.42 o
  -7  -7   5        0.11       -2.61      2.61 o
  -6  -7   5        3.32        4.44      1.52 o
  -5  -7   5        3.73        1.56      1.80 o
  -4  -7   5        0.59        1.15      1.50 o
  -3  -7   5      153.13      145.32      4.82 o
  -2  -7   5      102.32      105.09      3.95 o
  -1  -7   5        2.73        3.21      1.08 o
   0  -7   5        2.63        1.97      1.30 o
   1  -7   5      100.58      111.68      4.00 o
   2  -7   5       19.36       16.93      2.71 o
   3  -7   5        5.62        1.43      0.91 o
   4  -7   5       12.46       10.70      1.91 o
   5  -7   5       24.41       23.87      3.01 o
   6  -7   5        5.16        4.61      2.21 o
  -7  -6   5        7.17        4.97      1.67 o
  -6  -6   5        0.04       -1.26      1.50 o
  -5  -6   5        1.99        0.51      1.21 o
  -4  -6   5       14.43       13.23      1.67 o
  -3  -6   5        7.22        7.09      1.60 o
  -2  -6   5        1.97        1.48      0.50 o
  -1  -6   5      318.69      328.46      7.92 o
   0  -6   5      136.94      137.34      4.33 o
   1  -6   5       31.96       32.30      1.57 o
   2  -6   5       13.62       10.45      1.04 o
   3  -6   5       68.06       66.04      2.76 o
   4  -6   5       28.14       20.26      2.41 o
   5  -6   5        1.26        0.80      1.40 o
   6  -6   5        0.92        0.80      1.60 o
  -7  -5   5        0.42        0.83      1.37 o
  -6  -5   5       50.37       50.69      3.03 o
  -5  -5   5       49.16       48.58      2.70 o
  -4  -5   5        0.19       -0.50      0.83 o
  -3  -5   5       29.87       26.16      1.91 o
  -2  -5   5      170.63      167.29      2.90 o
  -1  -5   5       10.30       12.21      0.81 o
   0  -5   5       26.69       28.24      1.35 o
   1  -5   5       94.21       88.60      2.54 o
   2  -5   5       49.10       45.86      1.86 o
   3  -5   5        0.20       -0.08      0.64 o
   4  -5   5       39.81       32.84      1.88 o
   5  -5   5        0.37        0.43      0.77 o
   6  -5   5        0.31       -0.47      0.84 o
   7  -5   5        2.27        2.41      1.28 o
  -8  -4   5        3.44        4.61      2.41 o
  -7  -4   5        1.71       -0.80      1.33 o
  -6  -4   5        5.87        3.13      1.33 o
  -5  -4   5        3.91        5.49      0.95 o
  -4  -4   5      135.65      133.35      3.38 o
  -3  -4   5      222.74      213.69      4.39 o
  -2  -4   5       29.56       26.66      1.04 o
  -1  -4   5       77.13       76.83      1.45 o
   0  -4   5       56.40       56.55      1.49 o
   1  -4   5       29.46       28.68      1.05 o
   2  -4   5       55.69       64.81      1.88 o
   3  -4   5      539.55      519.06     10.70 o
   4  -4   5       67.93       71.05      2.68 o
   5  -4   5        6.42        5.92      1.01 o
   6  -4   5        4.95        4.87      1.01 o
   7  -4   5        0.36        0.04      1.06 o
   8  -4   5        0.02       -0.40      1.70 o
  -8  -3   5        7.74       12.13      2.41 o
  -7  -3   5       19.22       22.65      3.31 o
  -6  -3   5        7.63        5.34      0.89 o
  -5  -3   5        4.81        5.78      0.79 o
  -4  -3   5      138.81      132.48      2.72 o
  -3  -3   5       30.24       32.51      1.04 o
  -2  -3   5      667.70      676.95      6.42 o
  -1  -3   5      121.70      123.95      1.47 o
   0  -3   5       91.65       79.74      1.42 o
   1  -3   5      104.79      105.29      2.07 o
   2  -3   5       59.05       65.29      1.59 o
   3  -3   5       17.48       17.41      1.06 o
   4  -3   5        7.27        7.20      2.11 o
   5  -3   5      104.21      105.28      3.47 o
   6  -3   5       89.36       86.73      2.84 o
   7  -3   5        0.87        1.62      1.06 o
   8  -3   5        0.15        0.41      1.11 o
  -8  -2   5       12.00       12.05      1.56 o
  -7  -2   5       12.54       16.33      1.30 o
  -6  -2   5       41.83       42.51      1.39 o
  -5  -2   5       11.59       11.17      0.77 o
  -4  -2   5      135.25      126.34      2.36 o
  -3  -2   5       22.54       22.30      0.61 o
  -2  -2   5      140.50      148.28      1.77 o
  -1  -2   5        0.74        0.27      0.25 o
   0  -2   5     1033.05     1084.93     10.43 o
   1  -2   5      534.03      557.95      6.79 o
   2  -2   5      430.83      422.03      4.76 o
   3  -2   5        7.02        7.88      0.34 o
   4  -2   5        3.05        2.64      0.30 o
   5  -2   5      124.98      127.86      2.20 o
   6  -2   5       50.78       52.56      1.65 o
   7  -2   5       89.39       89.26      4.41 o
   8  -2   5       25.78       26.79      2.27 o
  -8  -1   5        1.13        0.82      0.96 o
  -7  -1   5       37.91       40.12      1.61 o
  -6  -1   5      120.44      127.12      2.67 o
  -5  -1   5        1.07        0.06      0.51 o
  -4  -1   5      336.23      335.45      4.73 o
  -3  -1   5       52.09       52.40      0.99 o
  -2  -1   5       72.07       79.75      1.03 o
  -1  -1   5        0.01        0.07      0.16 o
   0  -1   5      214.05      257.78      2.63 o
   1  -1   5        1.25        0.23      0.18 o
   2  -1   5      596.12      646.01      7.76 o
   3  -1   5      262.27      264.46      3.21 o
   4  -1   5       24.20       28.71      0.76 o
   5  -1   5       47.34       45.45      2.20 o
   6  -1   5        9.43        7.21      0.70 o
   7  -1   5        1.03       -0.03      0.72 o
   8  -1   5       48.80       56.06      2.11 o
   9  -1   5       40.09       41.57      2.39 o
  -8   0   5        0.34        0.06      0.96 o
  -7   0   5       11.15        8.79      1.24 o
  -6   0   5        2.00        2.87      0.61 o
  -5   0   5        0.75       -0.36      0.49 o
  -4   0   5      374.37      385.77      3.82 o
  -3   0   5       57.44       57.69      0.96 o
  -2   0   5       12.10       16.12      0.57 o
  -1   0   5       21.62       16.23      0.51 o
   0   0   5      868.45      914.54      8.31 o
   1   0   5       96.35      100.70      1.20 o
   2   0   5      152.87      192.60      2.18 o
   3   0   5       40.65       38.33      0.73 o
   4   0   5      230.59      224.32      2.60 o
   5   0   5      280.06      271.65      3.81 o
   6   0   5       21.07       24.50      1.00 o
   7   0   5       17.98       16.17      1.08 o
   8   0   5        0.23       -0.29      0.74 o
   9   0   5        1.31        2.36      0.96 o
  -8   1   5        7.65        7.98      1.09 o
  -7   1   5        2.97        5.01      0.89 o
  -6   1   5        1.77        2.04      0.59 o
  -5   1   5      315.97      316.20      3.79 o
  -4   1   5        0.03        0.30      0.30 o
  -3   1   5      238.74      254.33      2.79 o
  -2   1   5        9.84        5.12      0.31 o
  -1   1   5       23.93       27.96      0.53 o
   0   1   5       20.19       16.17      0.39 o
   1   1   5      426.98      494.14      4.89 o
   2   1   5     1131.72     1275.75     13.26 o
   3   1   5      497.01      528.93      5.83 o
   4   1   5        1.14        3.49      0.38 o
   5   1   5       81.55       78.21      2.15 o
   6   1   5      355.28      353.23      4.86 o
   7   1   5       63.21       58.61      2.73 o
   8   1   5        5.95        5.00      0.90 o
   9   1   5        0.18       -0.41      0.79 o
  -8   2   5       14.27       17.05      1.53 o
  -7   2   5       38.51       39.21      1.85 o
  -6   2   5        1.09        0.83      0.58 o
  -5   2   5       54.62       50.27      1.36 o
  -4   2   5       39.76       36.69      0.98 o
  -3   2   5      203.29      221.47      2.35 o
  -2   2   5      177.06      194.54      2.04 o
  -1   2   5     1783.23     1839.80     17.58 o
   0   2   5       61.38       63.48      0.83 o
   1   2   5        5.34       11.66      0.42 o
   2   2   5      339.76      348.58      3.63 o
   3   2   5      594.34      656.00      6.06 o
   4   2   5      138.33      147.15      1.80 o
   5   2   5        6.04        8.12      0.56 o
   6   2   5        1.21        1.20      0.54 o
   7   2   5        5.37        5.35      0.86 o
   8   2   5       43.72       45.89      1.77 o
   9   2   5        4.10        3.73      0.96 o
  -8   3   5        3.69        5.31      1.09 o
  -7   3   5        3.59        4.73      0.93 o
  -6   3   5       43.46       42.24      1.61 o
  -5   3   5      299.83      311.17      5.22 o
  -4   3   5      156.20      156.96      2.19 o
  -3   3   5        0.28        0.24      0.25 o
  -2   3   5      184.23      215.12      2.22 o
  -1   3   5     1386.99     1578.19     14.06 o
   0   3   5        1.62        3.43      0.31 o
   1   3   5      813.43      848.87      8.18 o
   2   3   5      530.68      540.70      5.41 o
   3   3   5      176.44      168.50      2.01 o
   4   3   5      113.01      124.45      1.49 o
   5   3   5        1.82        3.47      0.47 o
   6   3   5       62.92       61.31      2.07 o
   7   3   5        2.70        2.13      0.58 o
   8   3   5        1.59        1.11      0.74 o
   9   3   5        3.21        2.44      0.92 o
  -8   4   5        1.14       -0.26      0.92 o
  -7   4   5        0.77        0.37      0.76 o
  -6   4   5       19.42       17.97      1.18 o
  -5   4   5      105.58      104.61      1.94 o
  -4   4   5      395.58      386.00      4.70 o
  -3   4   5      266.82      264.73      2.90 o
  -2   4   5      509.01      510.09      4.92 o
  -1   4   5       18.65       26.12      0.57 o
   0   4   5       35.78       38.23      0.78 o
   1   4   5      587.32      615.10      6.07 o
   2   4   5      502.74      505.50      4.72 o
   3   4   5      266.97      231.08      2.62 o
   4   4   5      275.79      278.40      2.95 o
   5   4   5      371.75      360.82      5.36 o
   6   4   5        1.03        0.32      0.45 o
   7   4   5        0.47        0.26      0.54 o
   8   4   5        8.29        6.06      0.91 o
   9   4   5        3.97        2.41      1.09 o
  -8   5   5        9.33        9.70      1.81 o
  -7   5   5        7.44        7.55      1.80 o
  -6   5   5        5.38        4.89      0.91 o
  -5   5   5        6.87        8.68      0.82 o
  -4   5   5       46.23       47.11      1.44 o
  -3   5   5       20.98       18.13      0.69 o
  -2   5   5      192.39      196.90      2.22 o
  -1   5   5      109.07      123.00      1.77 o
   0   5   5        0.15        0.01      0.19 o
   1   5   5      192.74      217.44      2.70 o
   2   5   5      172.95      194.79      2.07 o
   3   5   5       26.13       33.73      0.77 o
   4   5   5       54.63       52.38      0.99 o
   5   5   5      578.26      569.70      6.27 o
   6   5   5      109.83      111.59      1.79 o
   7   5   5       60.53       58.74      1.42 o
   8   5   5       12.63       15.09      1.36 o
   9   5   5        0.42       -1.36      1.83 o
  -7   6   5        4.30        6.44      1.26 o
  -6   6   5       35.43       41.30      2.17 o
  -5   6   5        3.90        4.95      1.70 o
  -4   6   5      105.64      107.45      2.42 o
  -3   6   5       24.50       28.52      1.63 o
  -2   6   5       34.36       36.86      1.13 o
  -1   6   5      211.17      200.82      3.18 o
   0   6   5      292.24      301.93      4.04 o
   1   6   5      175.81      183.10      3.18 o
   2   6   5       13.38       18.22      0.67 o
   3   6   5       71.93       81.48      1.72 o
   4   6   5       24.04       27.52      1.26 o
   5   6   5      104.21      104.51      1.65 o
   6   6   5        6.64        6.48      0.51 o
   7   6   5       94.43       97.33      2.55 o
   8   6   5       48.15       57.23      3.85 o
   9   6   5       11.06       10.09      1.33 o
  -7   7   5        0.33        0.02      1.18 o
  -6   7   5        0.38        1.00      1.18 o
  -5   7   5        8.87       10.29      1.63 o
  -4   7   5        8.93       11.05      0.79 o
  -3   7   5       67.79       61.26      1.68 o
  -2   7   5      172.42      159.20      2.73 o
  -1   7   5        8.68        6.31      0.50 o
   0   7   5       18.54       16.22      0.65 o
   1   7   5      162.32      155.63      2.70 o
   2   7   5       93.95       94.45      1.63 o
   3   7   5       94.28       99.27      2.29 o
   4   7   5       28.49       29.74      1.14 o
   5   7   5      109.27      114.61      2.24 o
   6   7   5        4.17        4.20      0.86 o
   7   7   5        0.07       -0.19      0.56 o
   8   7   5        1.71        3.24      1.02 o
   9   7   5       11.92       13.83      2.05 o
  -6   8   5        1.12        1.03      1.30 o
  -5   8   5        6.74        6.23      2.01 o
  -4   8   5        0.36       -0.83      1.23 o
  -3   8   5       18.20       18.43      1.88 o
  -2   8   5      127.68      128.12      4.17 o
  -1   8   5       10.34       11.08      0.62 o
   0   8   5      126.92      115.61      2.18 o
   1   8   5        2.13        1.17      0.41 o
   2   8   5       14.94       13.36      0.93 o
   3   8   5       36.94       37.84      1.21 o
   4   8   5      168.65      169.63      3.07 o
   5   8   5        5.28        4.93      0.81 o
   6   8   5       10.66       10.91      0.98 o
   7   8   5        4.72        6.16      1.09 o
   8   8   5        4.11        5.65      1.18 o
   9   8   5        0.10        0.53      1.39 o
  -6   9   5        2.42        1.27      1.48 o
  -5   9   5        5.86        8.62      3.01 o
  -4   9   5        3.89        2.21      2.21 o
  -3   9   5        1.54        1.58      2.81 o
  -2   9   5       52.83       56.04      2.74 o
  -1   9   5       97.28       94.17      3.54 o
   0   9   5       70.06       72.58      1.79 o
   1   9   5        0.26       -0.38      0.38 o
   2   9   5       68.37       62.91      1.88 o
   3   9   5       24.02       22.64      1.44 o
   4   9   5        0.32       -0.48      0.67 o
   5   9   5        4.59        5.01      1.60 o
   6   9   5       42.48       45.59      2.43 o
   7   9   5       11.21       10.21      1.63 o
   8   9   5        1.78        1.56      1.10 o
  -5  10   5        3.39        1.80      2.61 o
  -4  10   5        0.14        3.21      2.41 o
  -3  10   5        0.00       -1.23      1.25 o
  -2  10   5       19.86       19.49      3.01 o
  -1  10   5       16.55       13.58      1.68 o
   0  10   5        9.56        9.83      1.48 o
   1  10   5       57.22       56.23      1.50 o
   2  10   5      152.43      152.42      4.00 o
   3  10   5        1.54        1.60      1.40 o
   4  10   5       84.07       84.83      4.61 o
   5  10   5        2.43        3.21      1.60 o
   6  10   5        1.53       -0.13      1.20 o
   7  10   5        4.65        2.81      2.21 o
   8  10   5        7.96        7.93      2.81 o
  -4  11   5        3.46        2.61      2.81 o
  -3  11   5       18.07       20.16      2.31 o
  -2  11   5        2.75        3.69      2.31 o
  -1  11   5       48.67       45.09      2.76 o
   0  11   5       17.71       22.78      1.99 o
   1  11   5       17.64       19.05      2.61 o
   2  11   5       44.58       48.93      3.81 o
   3  11   5       46.21       50.34      3.81 o
   4  11   5       86.63       94.66      5.21 o
   5  11   5        1.53        0.40      1.60 o
   6  11   5       23.57       20.59      2.11 o
   7  11   5        1.23        1.46      1.48 o
  -3  12   5       11.82       13.23      2.91 o
  -2  12   5        0.61       -0.40      1.44 o
  -1  12   5        0.62        1.78      1.44 o
   0  12   5        3.58        3.01      1.80 o
   1  12   5       32.66       34.09      3.41 o
   2  12   5       26.77       25.67      3.01 o
   3  12   5        2.21        3.81      1.80 o
   4  12   5        4.05        3.81      2.01 o
   5  12   5       12.02       15.64      2.81 o
   6  12   5       22.55       21.11      2.26 o
  -1  13   5        0.87        0.60      2.21 o
   0  13   5        2.55        4.01      2.21 o
   1  13   5       10.79       10.43      2.61 o
   2  13   5        8.10       10.63      2.81 o
   3  13   5       13.55       13.64      2.81 o
   4  13   5        3.56        2.01      2.21 o
   5  13   5        0.02       -0.60      1.80 o
   2  14   5        0.85        1.00      2.01 o
  -4  -9   6        2.51        2.38      1.45 o
  -3  -9   6       36.22       37.36      2.89 o
  -2  -9   6       12.97        9.72      5.52 o
  -1  -9   6        8.63        7.86      1.70 o
   0  -9   6       29.06       31.89      3.21 o
   1  -9   6        3.39        5.01      1.80 o
   2  -9   6        1.56        4.21      1.60 o
  -5  -8   6        7.95        4.47      2.11 o
  -4  -8   6        0.83        2.22      1.60 o
  -3  -8   6        4.04        2.40      1.37 o
  -2  -8   6       16.52       21.96      2.15 o
  -1  -8   6       40.31       37.62      2.60 o
   0  -8   6       26.23       21.32      2.11 o
   1  -8   6        5.58        5.82      1.39 o
   2  -8   6        1.26        0.60      1.20 o
   3  -8   6        0.18        0.00      1.40 o
   4  -8   6       15.26       15.33      1.91 o
  -6  -7   6       21.24       21.78      2.45 o
  -5  -7   6        3.28        2.81      2.21 o
  -4  -7   6        0.06       -1.53      1.60 o
  -3  -7   6        0.26       -0.90      0.90 o
  -2  -7   6        5.65        6.03      1.50 o
  -1  -7   6       40.74       39.18      2.45 o
   0  -7   6       23.27       30.56      2.22 o
   1  -7   6        9.29        9.56      2.41 o
   2  -7   6        0.16       -0.25      1.20 o
   3  -7   6       54.91       54.45      2.76 o
   4  -7   6        3.45        1.66      1.20 o
   5  -7   6        7.43        6.11      1.48 o
  -7  -6   6        0.00       -1.00      2.61 o
  -6  -6   6        1.03        0.27      1.60 o
  -5  -6   6       14.06       16.88      4.71 o
  -4  -6   6       43.04       41.65      2.70 o
  -3  -6   6       30.27       30.28      2.71 o
  -2  -6   6        3.71        3.26      1.21 o
  -1  -6   6        0.54        0.29      0.74 o
   0  -6   6        0.64        1.40      1.50 o
   1  -6   6       23.94       19.63      1.79 o
   2  -6   6        0.26        0.04      1.03 o
   3  -6   6      103.90      110.39      4.18 o
   4  -6   6        8.20        9.45      1.48 o
   5  -6   6        8.94        7.02      2.21 o
   6  -6   6        0.39        0.20      1.60 o
  -7  -5   6        8.73        7.32      1.82 o
  -6  -5   6        9.53       11.56      1.88 o
  -5  -5   6        2.76        4.16      1.37 o
  -4  -5   6        0.32        1.23      1.00 o
  -3  -5   6       82.29       75.64      3.61 o
  -2  -5   6      101.32      100.58      2.08 o
  -1  -5   6      125.17      124.20      4.05 o
   0  -5   6        7.53        5.63      0.79 o
   1  -5   6       35.82       32.57      1.55 o
   2  -5   6      100.00      101.41      3.42 o
   3  -5   6        1.09        0.99      1.04 o
   4  -5   6        3.23        6.02      1.80 o
   5  -5   6        7.52        7.42      2.01 o
   6  -5   6        5.90        5.62      2.01 o
   7  -5   6        5.55        6.02      2.41 o
  -7  -4   6       16.18       15.95      2.17 o
  -6  -4   6       29.04       23.77      2.22 o
  -5  -4   6        2.41        1.57      1.18 o
  -4  -4   6        1.03        1.36      0.84 o
  -3  -4   6        4.24        4.36      0.93 o
  -2  -4   6       35.08       33.47      1.30 o
  -1  -4   6      195.29      200.11      3.43 o
   0  -4   6      199.69      187.14      3.12 o
   1  -4   6      191.98      199.23      4.94 o
   2  -4   6        2.22        3.48      1.10 o
   3  -4   6       84.65       78.46      4.01 o
   4  -4   6       18.76       23.46      2.61 o
   5  -4   6        0.92        0.40      1.20 o
   6  -4   6        7.86        9.43      2.21 o
   7  -4   6       19.88       20.05      3.01 o
  -8  -3   6        0.78        0.60      2.01 o
  -7  -3   6       32.44       33.41      2.60 o
  -6  -3   6       14.99       17.39      2.91 o
  -5  -3   6       11.22        9.91      1.19 o
  -4  -3   6      151.64      143.25      4.13 o
  -3  -3   6        7.69        7.47      0.85 o
  -2  -3   6       35.30       36.50      1.07 o
  -1  -3   6       74.77       74.61      1.32 o
   0  -3   6        1.43        0.52      0.27 o
   1  -3   6       65.57       62.40      1.41 o
   2  -3   6      552.22      537.61      9.06 o
   3  -3   6        0.30       -0.45      0.45 o
   4  -3   6      233.91      227.90      5.59 o
   5  -3   6       63.83       59.15      2.54 o
   6  -3   6        7.11        7.31      1.30 o
   7  -3   6       25.82       27.21      2.11 o
   8  -3   6       14.63       13.96      1.91 o
  -8  -2   6        0.72       -1.60      1.60 o
  -7  -2   6        0.04       -1.20      1.40 o
  -6  -2   6       12.19       13.68      0.89 o
  -5  -2   6        1.70        1.97      0.52 o
  -4  -2   6       12.78       10.43      0.84 o
  -3  -2   6       39.59       39.15      1.04 o
  -2  -2   6       19.79       19.34      0.73 o
  -1  -2   6       66.22       66.80      1.12 o
   0  -2   6       20.62       19.02      0.56 o
   1  -2   6      104.45       96.40      1.70 o
   2  -2   6       17.61       15.19      0.64 o
   3  -2   6      126.58      124.68      1.91 o
   4  -2   6      281.31      260.94      3.86 o
   5  -2   6        6.61        8.66      0.66 o
   6  -2   6       70.07       73.92      3.41 o
   7  -2   6       29.41       28.41      2.11 o
   8  -2   6       10.36       12.63      1.77 o
  -8  -1   6       12.27       13.85      2.03 o
  -7  -1   6        5.65        7.63      1.37 o
  -6  -1   6        0.82        0.56      0.70 o
  -5  -1   6       73.46       72.07      1.44 o
  -4  -1   6       22.04       23.37      0.82 o
  -3  -1   6       26.09       28.48      1.18 o
  -2  -1   6        0.08        0.46      0.21 o
  -1  -1   6        0.02        0.64      0.23 o
   0  -1   6       40.17       51.01      1.02 o
   1  -1   6      208.00      214.51      2.65 o
   2  -1   6      375.07      395.62      4.44 o
   3  -1   6      244.83      241.60      2.72 o
   4  -1   6       34.19       30.63      0.90 o
   5  -1   6      313.58      313.80      5.67 o
   6  -1   6      191.55      177.67      5.02 o
   7  -1   6        0.34        1.43      1.06 o
   8  -1   6       14.75        9.56      1.63 o
   9  -1   6        9.29        8.37      1.43 o
  -8   0   6       14.97       15.40      1.47 o
  -7   0   6       30.48       29.41      1.87 o
  -6   0   6        0.00       -0.07      0.54 o
  -5   0   6        8.93       10.70      0.67 o
  -4   0   6        1.07        0.64      0.38 o
  -3   0   6        0.17       -0.23      0.23 o
  -2   0   6      103.76      102.97      1.31 o
  -1   0   6       91.65      103.28      1.32 o
   0   0   6      257.22      241.89      2.56 o
   1   0   6        4.18        4.54      0.34 o
   2   0   6        0.01        0.76      0.44 o
   3   0   6       59.90       64.57      1.17 o
   4   0   6       97.18       98.59      1.55 o
   5   0   6        8.45        9.52      0.71 o
   6   0   6       10.52       10.46      0.74 o
   7   0   6      109.49      118.08      2.73 o
   8   0   6       12.21        9.72      1.39 o
   9   0   6        0.48        1.13      0.93 o
  -8   1   6        4.52        6.09      1.25 o
  -7   1   6        5.27        5.32      1.04 o
  -6   1   6       28.14       32.36      1.18 o
  -5   1   6      301.29      303.11      4.39 o
  -4   1   6       36.47       32.85      0.95 o
  -3   1   6       28.44       32.78      0.87 o
  -2   1   6       72.19       70.55      1.04 o
  -1   1   6      158.85      192.42      2.11 o
   0   1   6       99.83       93.15      1.14 o
   1   1   6       76.36       95.94      1.12 o
   2   1   6      630.74      634.79      6.41 o
   3   1   6       28.37       29.17      0.90 o
   4   1   6       20.98       19.39      0.63 o
   5   1   6        0.97        0.80      0.47 o
   6   1   6       10.74       10.59      0.78 o
   7   1   6       15.46       16.40      1.16 o
   8   1   6        2.41        3.30      0.87 o
   9   1   6       15.22       14.39      1.32 o
  -8   2   6       12.24       15.11      1.32 o
  -7   2   6        3.50        2.90      0.89 o
  -6   2   6       16.48       19.90      1.16 o
  -5   2   6       98.06       95.62      1.88 o
  -4   2   6      330.52      341.70      3.99 o
  -3   2   6      561.54      572.53      5.31 o
  -2   2   6        6.38        8.77      0.43 o
  -1   2   6       40.91       41.26      1.16 o
   0   2   6      127.72      143.57      1.68 o
   1   2   6      100.31      103.50      1.22 o
   2   2   6       50.22       39.23      0.81 o
   3   2   6       16.40       14.05      0.51 o
   4   2   6      151.78      138.19      1.90 o
   5   2   6       11.68       11.59      0.73 o
   6   2   6       19.12       21.48      1.21 o
   7   2   6       32.51       30.69      1.38 o
   8   2   6        4.12        4.30      0.89 o
   9   2   6        2.06        2.66      0.93 o
  -8   3   6       10.60       10.98      1.29 o
  -7   3   6        0.00       -0.53      0.76 o
  -6   3   6        2.58        2.28      0.75 o
  -5   3   6        0.14        0.01      0.52 o
  -4   3   6       36.82       34.63      1.12 o
  -3   3   6       24.84       23.15      0.71 o
  -2   3   6       26.84       23.31      0.59 o
  -1   3   6      213.36      232.56      2.54 o
   0   3   6      193.24      214.28      2.30 o
   1   3   6      207.01      245.79      2.39 o
   2   3   6     1232.36     1329.97     13.62 o
   3   3   6      171.76      163.76      1.89 o
   4   3   6       48.35       40.75      0.95 o
   5   3   6      134.23      132.64      1.94 o
   6   3   6      125.25      124.05      2.36 o
   7   3   6        0.00       -0.60      0.60 o
   8   3   6       15.28       17.34      1.22 o
   9   3   6        0.06       -0.81      0.81 o
  -8   4   6        4.04        2.64      1.84 o
  -7   4   6       23.76       29.29      1.59 o
  -6   4   6       34.11       33.32      1.97 o
  -5   4   6        2.77        1.65      0.59 o
  -4   4   6       14.50       13.02      0.99 o
  -3   4   6       37.80       35.75      0.95 o
  -2   4   6       35.60       31.50      0.75 o
  -1   4   6      148.52      150.54      1.78 o
   0   4   6      109.61      107.54      1.47 o
   1   4   6      122.48      144.75      1.57 o
   2   4   6       86.08      105.54      1.46 o
   3   4   6      467.52      537.12      5.44 o
   4   4   6      644.16      652.43      6.59 o
   5   4   6      180.29      181.96      2.21 o
   6   4   6      189.60      197.23      3.30 o
   7   4   6        4.02        3.51      0.68 o
   8   4   6       15.76       18.04      1.42 o
   9   4   6        7.53        8.63      1.17 o
  -7   5   6        0.19        1.55      1.05 o
  -6   5   6       15.71       17.89      1.43 o
  -5   5   6       14.42       17.32      1.24 o
  -4   5   6        0.72        0.58      0.50 o
  -3   5   6      109.16      103.33      2.18 o
  -2   5   6      106.35      101.63      1.51 o
  -1   5   6      174.49      183.58      2.36 o
   0   5   6      373.04      367.14      4.30 o
   1   5   6      135.53      126.13      1.70 o
   2   5   6        1.15        1.84      0.29 o
   3   5   6       84.79       94.84      1.87 o
   4   5   6        1.70        0.98      0.37 o
   5   5   6      175.46      182.95      2.25 o
   6   5   6      284.41      290.80      3.50 o
   7   5   6       10.83       12.80      0.90 o
   8   5   6       15.61       15.76      1.18 o
   9   5   6        1.55        1.58      0.97 o
  -7   6   6        3.10        3.98      1.22 o
  -6   6   6       15.14       15.54      1.39 o
  -5   6   6        1.92        1.04      0.87 o
  -4   6   6        4.69        3.64      0.59 o
  -3   6   6        7.26       10.85      0.72 o
  -2   6   6       58.11       55.94      1.50 o
  -1   6   6       15.46       18.00      0.72 o
   0   6   6      209.03      191.14      2.53 o
   1   6   6       82.47       94.41      1.67 o
   2   6   6       33.19       30.81      0.80 o
   3   6   6       51.88       45.97      1.12 o
   4   6   6       31.98       32.91      0.94 o
   5   6   6       98.13       99.92      1.54 o
   6   6   6        2.13        1.44      0.46 o
   7   6   6       13.42       13.64      0.82 o
   8   6   6       32.54       31.21      1.68 o
   9   6   6       17.32       19.99      1.65 o
  -7   7   6        2.40        3.07      1.21 o
  -6   7   6        3.88        3.17      1.70 o
  -5   7   6       19.21       19.30      1.97 o
  -4   7   6      107.58      103.29      3.14 o
  -3   7   6       21.96       23.15      1.24 o
  -2   7   6       17.51       15.16      0.80 o
  -1   7   6      121.96      133.59      2.15 o
   0   7   6       81.88       85.52      1.69 o
   1   7   6       12.63       14.05      0.76 o
   2   7   6      119.56      125.18      2.47 o
   3   7   6       53.41       60.04      1.56 o
   4   7   6      112.10      104.98      1.95 o
   5   7   6       34.86       35.03      1.00 o
   6   7   6        0.79        0.83      0.43 o
   7   7   6       47.09       48.19      1.86 o
   8   7   6        6.05        6.02      0.85 o
   9   7   6        7.47        7.18      3.11 o
  -6   8   6        7.34        9.04      1.88 o
  -5   8   6        5.57        6.72      1.54 o
  -4   8   6        0.09       -2.14      2.21 o
  -3   8   6       19.84       16.93      1.02 o
  -2   8   6       81.19       81.59      3.35 o
  -1   8   6      182.31      174.30      5.90 o
   0   8   6      109.06      106.03      3.30 o
   1   8   6       23.34       24.99      1.26 o
   2   8   6      226.60      225.01      4.77 o
   3   8   6       15.03       16.51      1.09 o
   4   8   6       70.86       74.69      1.87 o
   5   8   6       18.44       16.52      1.34 o
   6   8   6       17.29       18.72      1.02 o
   7   8   6        4.90        5.50      1.03 o
   8   8   6        5.59        6.68      1.21 o
   9   8   6        5.33        4.69      2.71 o
  -6   9   6        7.10        9.27      2.01 o
  -5   9   6        0.58        0.60      2.21 o
  -4   9   6        0.82        1.05      1.40 o
  -3   9   6        0.59       -0.55      1.20 o
  -2   9   6        0.02       -0.01      1.20 o
  -1   9   6      228.29      226.75      8.02 o
   0   9   6      261.06      255.20      4.93 o
   1   9   6       92.34       90.27      2.36 o
   2   9   6        0.71        0.32      0.51 o
   3   9   6       89.19       90.44      2.94 o
   4   9   6       62.64       64.25      2.54 o
   5   9   6        4.57        3.21      1.60 o
   6   9   6        7.88        6.71      1.40 o
   7   9   6        2.72        3.81      1.25 o
   8   9   6        7.64       10.69      3.81 o
  -5  10   6       14.80        9.83      3.41 o
  -4  10   6        0.51       -1.20      2.41 o
  -3  10   6        4.52        2.63      1.48 o
  -2  10   6       13.52        9.87      1.68 o
  -1  10   6       47.16       40.76      3.71 o
   0  10   6       21.66       21.53      1.91 o
   1  10   6       69.84       66.95      1.96 o
   2  10   6      269.15      266.77      6.32 o
   3  10   6       39.01       41.31      3.41 o
   4  10   6       11.28       12.03      2.21 o
   5  10   6       11.82       10.83      2.21 o
   6  10   6        4.31        5.18      2.61 o
   7  10   6        0.49        1.44      1.30 o
   8  10   6        4.89        5.20      1.91 o
  -4  11   6        3.43        4.61      3.01 o
  -3  11   6       16.80       19.86      4.21 o
  -2  11   6       10.62       11.42      4.21 o
  -1  11   6       12.82       13.79      2.11 o
   0  11   6        4.44        3.89      1.34 o
   1  11   6        0.77        0.55      2.01 o
   2  11   6       15.91       18.65      2.61 o
   3  11   6       29.33       30.08      3.01 o
   4  11   6       61.06       62.77      4.41 o
   5  11   6       10.79       12.03      2.41 o
   6  11   6        8.97        5.16      3.71 o
   7  11   6        0.29        0.54      1.80 o
  -3  12   6        0.03       -1.87      3.61 o
  -2  12   6       24.22       28.07      2.60 o
  -1  12   6       11.39       13.07      1.97 o
   0  12   6        0.10        0.16      1.30 o
   1  12   6        0.79       -0.40      1.80 o
   2  12   6        0.40       -1.20      1.60 o
   3  12   6        7.69        9.63      2.41 o
   4  12   6        2.99        5.21      2.01 o
   5  12   6        9.89       13.04      2.81 o
   6  12   6       17.80       19.65      3.01 o
  -1  13   6        0.16       -1.20      2.01 o
   0  13   6        7.07        8.42      2.61 o
   1  13   6       18.30       25.67      3.41 o
   2  13   6        0.23        0.00      2.01 o
   3  13   6        0.71        0.20      2.01 o
   4  13   6        0.89        0.60      2.01 o
   5  13   6        1.62        0.20      1.80 o
   2  14   6        8.36        4.21      2.41 o
  -2  -9   7        0.00        0.85      1.42 o
  -1  -9   7       13.24       12.40      3.91 o
   0  -9   7       23.03       21.30      2.34 o
  -4  -8   7       10.34       11.34      2.31 o
  -3  -8   7        8.98       13.37      3.71 o
  -2  -8   7        0.07       -0.92      1.20 o
  -1  -8   7        1.66        2.10      1.30 o
   0  -8   7        4.13        3.51      1.55 o
   1  -8   7       28.18       32.34      2.55 o
   2  -8   7       23.08       33.49      3.41 o
   3  -8   7        6.41        7.62      2.21 o
  -5  -7   7        3.01        4.15      1.57 o
  -4  -7   7        0.39        0.20      1.26 o
  -3  -7   7        4.93        3.69      2.41 o
  -2  -7   7       62.26       68.08      3.52 o
  -1  -7   7       20.88       16.97      2.00 o
   0  -7   7        4.35        2.47      1.21 o
   1  -7   7        1.59        0.94      1.08 o
   2  -7   7        0.01        0.60      1.08 o
   3  -7   7        8.65       14.67      1.80 o
   4  -7   7       61.83       70.02      6.52 o
  -6  -6   7        1.16        1.40      1.55 o
  -5  -6   7        2.55        2.21      1.39 o
  -4  -6   7       11.49       13.48      1.85 o
  -3  -6   7        0.02        1.12      1.09 o
  -2  -6   7        5.05        5.49      1.39 o
  -1  -6   7       53.17       50.94      2.84 o
   0  -6   7      101.91      101.24      3.90 o
   1  -6   7       11.02       10.26      2.41 o
   2  -6   7        0.01       -0.73      0.73 o
   3  -6   7       14.25       14.93      1.63 o
   4  -6   7       13.09       10.64      1.63 o
   5  -6   7        8.38        9.25      1.63 o
  -6  -5   7        4.49        7.72      1.82 o
  -5  -5   7        1.90        0.76      1.24 o
  -4  -5   7        5.41        3.44      1.40 o
  -3  -5   7        2.00        3.92      1.40 o
  -2  -5   7       71.77       73.73      2.19 o
  -1  -5   7        6.99        6.57      2.21 o
   0  -5   7       14.21       10.31      2.51 o
   1  -5   7       53.87       55.62      2.30 o
   2  -5   7       32.81       31.62      1.91 o
   3  -5   7        0.65        0.64      1.19 o
   4  -5   7       59.94       59.34      2.84 o
   5  -5   7        8.20        6.82      2.21 o
   6  -5   7        3.99        1.80      2.01 o
  -7  -4   7        8.17        8.26      1.93 o
  -6  -4   7       26.99       26.75      2.51 o
  -5  -4   7       18.27       18.76      2.07 o
  -4  -4   7        7.46        6.97      1.37 o
  -3  -4   7       14.53       14.91      1.67 o
  -2  -4   7       49.98       47.90      1.48 o
  -1  -4   7       89.36       83.85      3.46 o
   0  -4   7       75.49       72.66      1.73 o
   1  -4   7        5.66        6.12      1.39 o
   2  -4   7        4.74        1.21      0.71 o
   3  -4   7      101.19      106.57      4.70 o
   4  -4   7        1.45        2.01      1.40 o
   5  -4   7       15.18       16.44      2.61 o
   6  -4   7        4.38        8.42      2.41 o
   7  -4   7       12.78       11.63      2.81 o
  -7  -3   7        4.26        3.84      1.63 o
  -6  -3   7        0.05        1.64      1.37 o
  -5  -3   7       47.56       44.57      2.65 o
  -4  -3   7        0.11        0.24      1.22 o
  -3  -3   7      178.16      180.15      4.06 o
  -2  -3   7        1.15        1.50      0.67 o
  -1  -3   7       59.13       55.86      1.31 o
   0  -3   7       58.54       57.32      3.39 o
   1  -3   7      347.13      349.15      5.31 o
   2  -3   7      186.93      178.51      4.00 o
   3  -3   7       14.36       14.61      1.48 o
   4  -3   7       32.56       38.51      3.21 o
   5  -3   7       20.15       22.26      2.61 o
   6  -3   7        7.75        4.21      1.80 o
   7  -3   7        0.93        0.40      1.80 o
  -7  -2   7        2.30        0.60      1.80 o
  -6  -2   7        0.99       -0.07      1.20 o
  -5  -2   7        0.00        0.78      0.76 o
  -4  -2   7       31.41       30.85      1.61 o
  -3  -2   7      315.72      319.11      5.16 o
  -2  -2   7       67.97       68.36      1.57 o
  -1  -2   7       84.68       87.52      1.70 o
   0  -2   7       23.54       23.84      0.93 o
   1  -2   7       31.57       28.34      0.85 o
   2  -2   7      124.10      124.85      2.42 o
   3  -2   7      303.92      292.10      4.39 o
   4  -2   7       65.40       67.34      1.55 o
   5  -2   7        0.59        0.39      0.36 o
   6  -2   7       16.94       14.70      1.54 o
   7  -2   7        0.03       -0.91      0.91 o
   8  -2   7        0.02       -0.70      1.20 o
  -8  -1   7        4.91        2.81      2.21 o
  -7  -1   7        4.10        4.11      1.30 o
  -6  -1   7       15.53       14.15      2.10 o
  -5  -1   7        2.20        2.52      0.72 o
  -4  -1   7      217.46      208.69      6.22 o
  -3  -1   7       30.04       30.62      0.93 o
  -2  -1   7        1.20        0.18      0.32 o
  -1  -1   7       12.01        9.73      0.49 o
   0  -1   7      160.70      161.53      2.07 o
   1  -1   7      360.93      388.62      4.52 o
   2  -1   7       39.32       45.80      1.02 o
   3  -1   7        5.41        6.14      0.63 o
   4  -1   7      124.63      121.65      2.38 o
   5  -1   7       48.72       48.55      1.58 o
   6  -1   7       20.62       22.93      3.61 o
   7  -1   7       17.82       20.43      3.51 o
   8  -1   7        0.59        0.01      1.06 o
  -8   0   7        3.40        2.59      1.40 o
  -7   0   7       34.04       38.93      2.17 o
  -6   0   7       55.25       60.56      1.97 o
  -5   0   7       10.61       11.91      0.71 o
  -4   0   7      180.91      177.90      2.46 o
  -3   0   7        3.21        2.13      0.41 o
  -2   0   7      161.47      160.27      2.16 o
  -1   0   7      233.29      255.30      2.70 o
   0   0   7      103.62       94.60      1.54 o
   1   0   7       95.25       93.36      1.53 o
   2   0   7      226.63      222.01      2.78 o
   3   0   7      383.38      409.20      5.16 o
   4   0   7        0.20       -0.04      0.38 o
   5   0   7        0.09       -0.15      0.43 o
   6   0   7       50.20       48.08      1.95 o
   7   0   7       67.01       66.67      2.27 o
   8   0   7       24.53       29.39      1.71 o
   9   0   7        6.15        6.74      1.35 o
  -8   1   7        0.00       -0.99      0.99 o
  -7   1   7        0.08       -0.79      0.79 o
  -6   1   7        5.29        7.25      0.78 o
  -5   1   7        8.92        9.90      0.83 o
  -4   1   7      146.10      150.60      2.21 o
  -3   1   7        2.39        2.13      0.37 o
  -2   1   7      205.45      237.37      2.61 o
  -1   1   7       41.79       42.12      0.79 o
   0   1   7       30.68       36.35      0.69 o
   1   1   7       71.02       73.74      1.17 o
   2   1   7       82.20       67.84      1.21 o
   3   1   7      380.98      367.48      4.72 o
   4   1   7      181.91      174.43      2.97 o
   5   1   7      162.63      160.60      2.92 o
   6   1   7       78.43       86.53      2.08 o
   7   1   7        1.99        3.86      0.83 o
   8   1   7        8.84        9.90      1.32 o
   9   1   7        5.34        4.88      1.10 o
  -8   2   7        1.10        1.58      1.15 o
  -7   2   7        0.09       -0.23      0.73 o
  -6   2   7        1.89        1.81      0.70 o
  -5   2   7        3.44        2.30      0.57 o
  -4   2   7       31.64       32.11      0.98 o
  -3   2   7      147.56      153.32      2.16 o
  -2   2   7      123.05      124.44      1.58 o
  -1   2   7        0.02        0.27      0.25 o
   0   2   7      335.01      347.72      3.50 o
   1   2   7       72.99       75.99      1.05 o
   2   2   7       29.50       37.28      0.75 o
   3   2   7      399.92      422.65      4.92 o
   4   2   7       74.24       67.75      1.48 o
   5   2   7      258.35      247.18      3.66 o
   6   2   7      243.92      238.20      3.68 o
   7   2   7       26.56       23.43      1.32 o
   8   2   7       15.54       16.35      1.28 o
   9   2   7        0.20       -0.60      0.81 o
  -8   3   7       10.52       11.89      2.21 o
  -7   3   7        2.05        0.74      1.16 o
  -6   3   7        0.00        0.71      0.70 o
  -5   3   7       13.03       11.20      0.80 o
  -4   3   7       57.98       55.95      1.39 o
  -3   3   7      119.54      110.85      1.75 o
  -2   3   7       84.45       75.71      1.26 o
  -1   3   7      542.06      574.63      5.95 o
   0   3   7      439.85      450.35      4.15 o
   1   3   7      125.56      153.12      1.74 o
   2   3   7      185.10      202.28      2.59 o
   3   3   7      261.00      290.11      3.05 o
   4   3   7       57.45       61.58      1.21 o
   5   3   7       14.76       14.27      0.74 o
   6   3   7      130.15      135.47      2.51 o
   7   3   7       30.11       27.14      1.34 o
   8   3   7        8.76        8.60      1.03 o
   9   3   7        7.20        8.29      1.18 o
  -7   4   7        0.22        0.86      0.99 o
  -6   4   7       44.64       49.14      1.85 o
  -5   4   7       23.29       22.92      1.15 o
  -4   4   7        4.39        3.48      0.82 o
  -3   4   7       16.89       13.50      0.88 o
  -2   4   7       14.40       13.66      0.53 o
  -1   4   7       19.13       15.21      0.53 o
   0   4   7       53.17       51.17      0.92 o
   1   4   7      518.35      521.34      7.26 o
   2   4   7      193.00      195.65      2.41 o
   3   4   7      131.95      148.26      2.42 o
   4   4   7        6.38        8.19      0.57 o
   5   4   7       10.95       10.63      0.64 o
   6   4   7       82.96       87.36      1.95 o
   7   4   7        0.01       -0.13      0.57 o
   8   4   7       11.09       13.07      1.12 o
   9   4   7        6.88        6.05      1.14 o
  -7   5   7        1.70       -0.21      1.05 o
  -6   5   7        6.11        4.73      1.16 o
  -5   5   7        1.86        2.75      0.81 o
  -4   5   7      282.15      274.98      4.79 o
  -3   5   7       69.20       68.37      1.64 o
  -2   5   7        0.95        1.33      0.42 o
  -1   5   7       45.47       45.20      0.93 o
   0   5   7       57.64       58.74      1.00 o
   1   5   7      227.66      212.96      2.37 o
   2   5   7      181.99      170.93      2.59 o
   3   5   7      366.12      363.42      4.95 o
   4   5   7      158.01      161.94      2.04 o
   5   5   7       16.55       14.93      0.71 o
   6   5   7       20.16       22.10      1.05 o
   7   5   7        2.83        2.94      0.67 o
   8   5   7        1.21        1.11      0.79 o
   9   5   7        0.45       -0.93      0.93 o
  -7   6   7        1.43        1.10      1.19 o
  -6   6   7       11.28        9.58      2.30 o
  -5   6   7        1.45        1.73      0.83 o
  -4   6   7       15.64       17.25      1.24 o
  -3   6   7        5.50        6.89      0.77 o
  -2   6   7      233.42      228.90      3.84 o
  -1   6   7       75.72       69.90      2.13 o
   0   6   7       28.56       26.55      0.85 o
   1   6   7        9.03        9.32      0.60 o
   2   6   7      108.37      116.01      2.06 o
   3   6   7       37.13       37.64      0.89 o
   4   6   7       90.47       88.90      1.58 o
   5   6   7      287.40      301.59      3.58 o
   6   6   7       17.64       19.62      0.96 o
   7   6   7        7.39        9.32      0.74 o
   8   6   7        0.05       -0.45      0.88 o
   9   6   7        0.34       -1.00      1.00 o
  -6   7   7        2.97        3.52      1.82 o
  -5   7   7        4.50        5.35      1.10 o
  -4   7   7       81.53       85.52      2.27 o
  -3   7   7       33.07       30.50      1.27 o
  -2   7   7       52.96       53.29      1.53 o
  -1   7   7      181.89      195.95      4.40 o
   0   7   7      612.37      568.25      7.87 o
   1   7   7       62.78       64.59      1.63 o
   2   7   7      235.49      216.91      3.59 o
   3   7   7      100.11       92.83      1.94 o
   4   7   7       29.84       30.24      0.91 o
   5   7   7       25.80       25.50      0.87 o
   6   7   7       10.76        9.22      0.74 o
   7   7   7       51.30       58.93      1.95 o
   8   7   7        7.98        7.99      1.17 o
   9   7   7        0.37       -0.42      1.41 o
  -6   8   7        9.56       12.40      2.17 o
  -5   8   7       17.66       17.41      2.11 o
  -4   8   7        0.65       -1.20      1.20 o
  -3   8   7        9.39        7.93      2.51 o
  -2   8   7      142.46      125.94      2.48 o
  -1   8   7      173.81      171.96      3.09 o
   0   8   7        5.99        5.96      0.66 o
   1   8   7       65.63       74.32      1.80 o
   2   8   7      174.96      171.14      3.13 o
   3   8   7      105.97      102.97      2.22 o
   4   8   7       54.72       51.39      1.60 o
   5   8   7        0.20        0.65      0.62 o
   6   8   7        7.18        7.68      0.79 o
   7   8   7        5.09        7.20      1.09 o
   8   8   7        8.52        9.04      2.55 o
   9   8   7       10.15        8.06      1.84 o
  -5   9   7        7.15        6.42      3.01 o
  -4   9   7       14.40       10.46      3.01 o
  -3   9   7        0.06        0.10      1.28 o
  -2   9   7       13.86       18.35      1.88 o
  -1   9   7        2.06        3.35      0.68 o
   0   9   7      309.88      287.32      6.07 o
   1   9   7       69.13       73.99      2.65 o
   2   9   7        6.58        6.67      0.88 o
   3   9   7       18.51       17.43      1.24 o
   4   9   7       23.35       26.90      1.31 o
   5   9   7       18.56       18.76      1.54 o
   6   9   7        4.30        2.55      0.94 o
   7   9   7        1.50       -0.13      1.06 o
   8   9   7        2.16        1.07      3.91 o
  -5  10   7       10.59       12.03      3.61 o
  -4  10   7        0.01       -0.60      2.41 o
  -3  10   7        4.49        5.08      1.68 o
  -2  10   7       49.04       61.13      4.81 o
  -1  10   7        0.36       -0.18      1.30 o
   0  10   7        0.20        0.25      1.20 o
   1  10   7        0.05        0.33      1.06 o
   2  10   7      166.80      175.56      5.17 o
   3  10   7      143.36      151.63      4.59 o
   4  10   7        3.67        2.61      1.60 o
   5  10   7        0.66       -0.80      1.60 o
   6  10   7       12.81       14.72      1.37 o
   7  10   7        4.13        4.67      1.50 o
   8  10   7        0.14        1.72      2.21 o
  -4  11   7        1.26       -2.61      2.61 o
  -3  11   7        5.01        7.16      1.97 o
  -2  11   7        6.10        6.65      4.71 o
  -1  11   7       23.56       20.94      2.19 o
   0  11   7       10.25       11.24      1.70 o
   1  11   7        1.65        1.60      1.20 o
   2  11   7       30.60       24.68      2.05 o
   3  11   7        1.16        1.20      1.80 o
   4  11   7       65.78       65.98      4.61 o
   5  11   7       31.84       32.09      3.41 o
   6  11   7        6.09        6.82      1.40 o
   7  11   7        0.46       -1.11      1.11 o
  -3  12   7        5.38        4.38      2.51 o
  -2  12   7        3.55        6.02      1.83 o
  -1  12   7       16.34       17.43      3.71 o
   0  12   7        6.91        6.44      1.63 o
   1  12   7       21.47       21.46      3.01 o
   2  12   7       34.42       32.09      3.41 o
   3  12   7        5.93        6.22      2.21 o
   4  12   7       28.29       26.27      3.21 o
   5  12   7        0.34       -0.40      2.01 o
   6  12   7       15.68       14.04      2.81 o
  -1  13   7        2.31        0.44      1.59 o
   0  13   7        0.73        0.20      2.01 o
   1  13   7        6.85        6.82      2.61 o
   2  13   7       10.61        7.82      2.61 o
   3  13   7        5.16        4.61      2.41 o
   4  13   7        7.60        9.23      2.61 o
   5  13   7        1.26        2.41      2.21 o
   2  14   7        0.58       -1.40      2.01 o
  -2  -8   8       13.25       11.33      2.11 o
  -1  -8   8       19.26       17.72      2.30 o
   0  -8   8        3.17        3.79      1.55 o
   1  -8   8       17.04       17.08      2.41 o
  -4  -7   8        1.64        0.05      1.42 o
  -3  -7   8        1.79        0.88      1.39 o
  -2  -7   8       21.51       23.01      2.30 o
  -1  -7   8       15.77       16.15      2.11 o
   0  -7   8       32.14       32.05      2.55 o
   1  -7   8        1.55        2.31      1.70 o
   2  -7   8        3.12        4.77      1.52 o
   3  -7   8       16.71       20.26      2.81 o
  -5  -6   8        0.01       -1.60      1.60 o
  -4  -6   8        3.92        0.66      1.24 o
  -3  -6   8        1.61        0.93      2.11 o
  -2  -6   8        0.79        0.13      1.08 o
  -1  -6   8       20.30       20.95      2.11 o
   0  -6   8       27.56       27.89      2.26 o
   1  -6   8        6.47        6.21      1.52 o
   2  -6   8       22.24       25.76      2.22 o
   3  -6   8        8.83        7.92      1.48 o
   4  -6   8       13.91       13.14      4.51 o
   5  -6   8       40.25       42.32      4.21 o
  -6  -5   8        4.58        5.62      3.21 o
  -5  -5   8        1.76        2.06      1.39 o
  -4  -5   8        0.01       -0.50      0.94 o
  -3  -5   8        0.10       -0.91      0.91 o
  -2  -5   8        1.93        1.11      0.68 o
  -1  -5   8        3.63        2.90      2.01 o
   0  -5   8       34.52       34.05      2.26 o
   1  -5   8       10.07       11.75      1.27 o
   2  -5   8       31.52       36.38      2.52 o
   3  -5   8      117.91      117.53      4.11 o
   4  -5   8       22.74       18.49      1.91 o
   5  -5   8        1.02       -0.08      1.00 o
   6  -5   8        0.68       -1.80      1.80 o
  -6  -4   8        6.12        6.64      1.82 o
  -5  -4   8        8.90       10.33      1.82 o
  -4  -4   8        3.79        4.89      1.39 o
  -3  -4   8       12.14       11.16      4.21 o
  -2  -4   8       22.55       23.86      1.33 o
  -1  -4   8        2.14        1.71      0.78 o
   0  -4   8       21.18       17.73      1.27 o
   1  -4   8        0.71        0.18      0.63 o
   2  -4   8       24.60       26.52      1.60 o
   3  -4   8        4.03        4.13      1.01 o
   4  -4   8       24.11       30.39      2.51 o
   5  -4   8       28.99       32.09      3.41 o
   6  -4   8        0.89        0.00      1.80 o
  -7  -3   8       26.11       29.81      2.74 o
  -6  -3   8        0.21        1.08      1.39 o
  -5  -3   8        8.78        9.33      1.67 o
  -4  -3   8        1.78        0.27      0.90 o
  -3  -3   8        6.23        6.13      1.70 o
  -2  -3   8       36.09       39.74      1.77 o
  -1  -3   8        6.75        6.16      0.59 o
   0  -3   8        2.45        2.06      0.58 o
   1  -3   8       23.53       24.11      1.97 o
   2  -3   8        0.82       -0.31      0.68 o
   3  -3   8       24.85       19.98      2.25 o
   4  -3   8        2.36        7.42      2.01 o
   5  -3   8        1.32        3.41      1.60 o
   6  -3   8       20.31       26.27      3.21 o
   7  -3   8       14.29        9.83      2.61 o
  -7  -2   8       23.17       22.66      3.21 o
  -6  -2   8       60.54       63.78      3.45 o
  -5  -2   8       55.42       58.74      4.01 o
  -4  -2   8        8.42        9.28      1.09 o
  -3  -2   8        0.94        0.83      0.68 o
  -2  -2   8       27.26       27.37      1.45 o
  -1  -2   8       72.39       72.69      2.36 o
   0  -2   8        2.21        2.36      0.61 o
   1  -2   8       83.12       90.32      2.05 o
   2  -2   8        1.02       -0.50      0.63 o
   3  -2   8        4.24        4.07      0.49 o
   4  -2   8       29.72       27.86      1.50 o
   5  -2   8       56.12       47.93      3.81 o
   6  -2   8        0.34        0.20      1.40 o
   7  -2   8        7.24        5.62      2.01 o
  -7  -1   8        0.59        0.20      1.80 o
  -6  -1   8        0.11        1.24      1.33 o
  -5  -1   8       11.94       14.04      1.84 o
  -4  -1   8      121.28      124.27      3.36 o
  -3  -1   8       47.71       50.88      1.70 o
  -2  -1   8       37.33       38.02      1.24 o
  -1  -1   8      129.96      127.84      2.24 o
   0  -1   8       92.39       86.73      1.74 o
   1  -1   8      366.73      355.46      5.27 o
   2  -1   8      108.94      107.95      2.36 o
   3  -1   8       75.81       79.24      2.14 o
   4  -1   8        0.89        0.82      0.55 o
   5  -1   8        7.26        7.82      2.01 o
   6  -1   8        5.98        5.41      2.01 o
   7  -1   8        7.29        6.22      2.01 o
   8  -1   8        2.35        4.21      2.21 o
  -7   0   8       10.64        8.72      1.54 o
  -6   0   8        0.33       -0.78      0.88 o
  -5   0   8        5.28        4.00      0.70 o
  -4   0   8        0.08        1.05      0.54 o
  -3   0   8      120.37      124.18      2.08 o
  -2   0   8       97.44       97.56      1.69 o
  -1   0   8        0.05        0.05      0.32 o
   0   0   8       18.03       21.91      0.78 o
   1   0   8      485.88      486.09      6.14 o
   2   0   8      411.57      420.31      6.04 o
   3   0   8      505.70      511.72     11.50 o
   4   0   8      286.96      296.54      4.09 o
   5   0   8       37.58       36.59      1.24 o
   6   0   8       17.30       16.99      1.62 o
   7   0   8       14.89       16.61      1.50 o
   8   0   8       15.43       13.23      1.33 o
  -7   1   8        0.35       -0.85      1.20 o
  -6   1   8        4.93        2.33      0.88 o
  -5   1   8       58.50       65.55      1.61 o
  -4   1   8       33.78       32.47      1.00 o
  -3   1   8        9.30        7.98      0.54 o
  -2   1   8       62.13       65.72      1.39 o
  -1   1   8       63.43       61.02      1.06 o
   0   1   8       67.22       69.82      1.09 o
   1   1   8       21.57       24.96      0.91 o
   2   1   8        9.72       11.15      0.50 o
   3   1   8      603.16      619.74      8.52 o
   4   1   8      246.76      257.18      4.13 o
   5   1   8      232.99      234.25      3.92 o
   6   1   8      115.79      121.07      3.03 o
   7   1   8       12.87       12.17      1.59 o
   8   1   8        3.12        1.90      1.00 o
   9   1   8        0.58        0.34      1.00 o
  -7   2   8        0.01       -0.83      0.83 o
  -6   2   8       12.21       13.21      1.54 o
  -5   2   8        0.18       -0.28      0.58 o
  -4   2   8        3.94        4.11      0.58 o
  -3   2   8       90.66       91.72      1.60 o
  -2   2   8       30.27       29.42      0.81 o
  -1   2   8       61.69       71.52      1.23 o
   0   2   8       75.72       69.80      1.05 o
   1   2   8        3.78        4.50      0.36 o
   2   2   8        2.52        4.27      0.45 o
   3   2   8       72.72       73.70      1.59 o
   4   2   8        6.75        7.03      0.84 o
   5   2   8       94.77       89.69      2.05 o
   6   2   8       70.68       72.69      2.30 o
   7   2   8      178.93      183.68      4.82 o
   8   2   8        5.16        4.61      0.95 o
   9   2   8        0.24       -0.66      0.91 o
  -7   3   8        1.18        1.14      1.05 o
  -6   3   8        9.63       12.86      1.11 o
  -5   3   8       28.99       26.60      1.22 o
  -4   3   8       43.99       39.63      1.22 o
  -3   3   8        5.37        6.36      0.55 o
  -2   3   8       17.12       15.49      0.83 o
  -1   3   8      116.82      115.90      1.63 o
   0   3   8       23.16       22.25      0.65 o
   1   3   8      104.51       92.90      1.45 o
   2   3   8      224.79      207.98      2.90 o
   3   3   8        0.72        0.22      0.32 o
   4   3   8       42.41       37.01      1.33 o
   5   3   8      130.89      127.37      2.59 o
   6   3   8        2.29        2.03      0.61 o
   7   3   8       37.20       33.05      1.53 o
   8   3   8        7.13        9.22      1.08 o
   9   3   8       26.88       25.03      1.61 o
  -7   4   8        3.82        4.68      1.62 o
  -6   4   8       28.54       31.58      1.79 o
  -5   4   8        4.27        2.81      0.75 o
  -4   4   8       25.31       24.25      1.58 o
  -3   4   8       97.07       96.34      1.82 o
  -2   4   8        2.38        1.00      0.52 o
  -1   4   8        0.58        0.68      0.33 o
   0   4   8        0.29        0.11      0.23 o
   1   4   8      479.18      480.56      4.73 o
   2   4   8       83.60       89.92      1.47 o
   3   4   8       53.12       43.63      1.07 o
   4   4   8       88.28       92.34      1.64 o
   5   4   8        6.28        4.95      0.69 o
   6   4   8       37.33       37.09      1.31 o
   7   4   8       10.49       12.76      1.06 o
   8   4   8       18.16       16.80      2.00 o
   9   4   8        0.00        0.47      0.93 o
  -7   5   8        5.76        9.37      1.43 o
  -6   5   8       26.13       26.31      1.71 o
  -5   5   8        0.32       -0.38      0.77 o
  -4   5   8       81.62       78.83      2.90 o
  -3   5   8       92.64       88.80      1.97 o
  -2   5   8      214.19      221.32      3.84 o
  -1   5   8      159.16      151.11      2.26 o
   0   5   8      204.83      186.84      2.37 o
   1   5   8       57.34       52.57      0.89 o
   2   5   8        0.33       -0.33      0.37 o
   3   5   8       54.13       63.49      1.22 o
   4   5   8       11.31       11.91      0.68 o
   5   5   8       52.65       53.51      1.21 o
   6   5   8       33.95       34.21      1.33 o
   7   5   8        4.04        3.44      0.84 o
   8   5   8        1.76        1.56      0.85 o
   9   5   8        6.45        5.17      1.16 o
  -7   6   8        5.10        6.94      1.91 o
  -6   6   8        1.31       -0.29      0.93 o
  -5   6   8        0.78        0.60      1.01 o
  -4   6   8       29.48       30.26      1.44 o
  -3   6   8       53.17       50.35      1.73 o
  -2   6   8      244.30      221.91      3.84 o
  -1   6   8      160.70      151.55      2.92 o
   0   6   8      963.34      924.36     11.07 o
   1   6   8       53.95       54.99      1.42 o
   2   6   8       40.49       36.36      1.31 o
   3   6   8       80.83       75.90      1.59 o
   4   6   8       25.38       29.02      1.28 o
   5   6   8       83.60       84.48      1.56 o
   6   6   8       17.44       16.70      0.84 o
   7   6   8       10.89       13.01      0.97 o
   8   6   8        9.27        9.31      1.08 o
   9   6   8        0.08       -0.37      1.42 o
  -6   7   8        3.44        5.21      1.37 o
  -5   7   8       10.17       13.14      1.35 o
  -4   7   8       10.80        8.18      1.43 o
  -3   7   8        5.95        3.41      1.00 o
  -2   7   8       29.38       26.26      1.17 o
  -1   7   8        1.49        0.19      0.57 o
   0   7   8      467.87      455.10      6.66 o
   1   7   8      178.38      170.69      3.13 o
   2   7   8      114.32      119.74      2.48 o
   3   7   8       34.23       30.57      1.27 o
   4   7   8       36.72       30.70      1.04 o
   5   7   8        0.31       -0.32      0.40 o
   6   7   8       37.38       36.89      1.45 o
   7   7   8       21.53       22.79      1.10 o
   8   7   8        2.98        2.90      0.97 o
   9   7   8       10.34       10.57      1.41 o
  -6   8   8        4.77        7.00      1.40 o
  -5   8   8        1.15       -0.53      1.30 o
  -4   8   8       17.15       20.53      2.05 o
  -3   8   8        4.97        6.68      1.14 o
  -2   8   8       53.75       46.44      2.20 o
  -1   8   8       13.34       13.32      0.91 o
   0   8   8        0.43        0.51      0.90 o
   1   8   8        8.61        9.42      0.81 o
   2   8   8      199.80      202.33      3.56 o
   3   8   8      214.96      219.52      3.79 o
   4   8   8       70.09       65.42      1.83 o
   5   8   8       23.92       22.60      1.16 o
   6   8   8       18.75       18.95      1.07 o
   7   8   8        2.18        2.93      1.11 o
   8   8   8        6.35        4.60      1.30 o
   9   8   8        4.19        1.80      2.21 o
  -5   9   8        7.32        8.82      3.21 o
  -4   9   8       15.51       12.29      2.05 o
  -3   9   8        1.28        0.29      2.41 o
  -2   9   8       15.36       16.65      1.34 o
  -1   9   8       51.99       55.73      2.04 o
   0   9   8       89.00       87.06      2.05 o
   1   9   8        0.04       -0.55      0.55 o
   2   9   8       60.78       57.00      1.65 o
   3   9   8        5.90        6.75      0.81 o
   4   9   8       85.39       88.26      2.15 o
   5   9   8       11.72       15.43      1.27 o
   6   9   8       12.19       14.67      1.33 o
   7   9   8        5.15        4.42      1.30 o
   8   9   8        2.09        2.29      1.60 o
  -4  10   8        0.07        0.35      1.77 o
  -3  10   8        7.25        5.74      1.83 o
  -2  10   8       13.59        8.68      2.61 o
  -1  10   8       60.30       54.12      3.05 o
   0  10   8       29.43       35.71      1.68 o
   1  10   8       23.51       23.45      1.43 o
   2  10   8        1.05        1.94      1.25 o
   3  10   8       11.47       12.54      1.17 o
   4  10   8       39.83       41.17      3.51 o
   5  10   8        2.27        2.03      1.11 o
   6  10   8        7.14        5.03      1.06 o
   7  10   8        0.13       -0.61      1.11 o
   8  10   8        2.41        4.85      2.21 o
  -4  11   8        8.61       10.63      3.41 o
  -3  11   8        4.01        4.81      5.31 o
  -2  11   8        0.46       -0.04      1.40 o
  -1  11   8       23.00       23.17      2.26 o
   0  11   8       28.60       29.26      2.34 o
   1  11   8       17.68       16.08      1.28 o
   2  11   8       29.90       31.18      2.29 o
   3  11   8       10.23        9.56      1.40 o
   4  11   8        1.34        0.13      1.11 o
   5  11   8        0.64       -0.17      1.91 o
   6  11   8        2.60        0.29      1.60 o
   7  11   8        0.36       -0.52      1.40 o
  -2  12   8       16.59       15.47      2.31 o
  -1  12   8        0.16       -0.57      1.44 o
   0  12   8        0.03       -0.38      2.41 o
   1  12   8        3.08        1.53      1.70 o
   2  12   8       27.61       27.68      3.41 o
   3  12   8        7.22        2.61      2.01 o
   4  12   8        3.36        2.21      2.21 o
   5  12   8        1.67        1.60      1.25 o
   6  12   8        3.21        4.09      1.40 o
  -1  13   8       15.56       20.09      2.54 o
   0  13   8        5.34        5.31      1.84 o
   1  13   8        0.01       -0.60      2.01 o
   2  13   8        0.56        1.60      2.21 o
   3  13   8        9.43        9.63      2.81 o
   4  13   8       18.98       21.06      3.41 o
   5  13   8        2.73        2.61      2.21 o
  -2  -7   9        1.86        2.36      1.80 o
  -1  -7   9       43.77       46.39      3.08 o
   0  -7   9       19.79       22.59      2.41 o
   1  -7   9        6.38        4.72      2.21 o
   2  -7   9        9.75        7.62      3.21 o
  -4  -6   9       10.65        9.81      2.00 o
  -3  -6   9        1.36       -0.22      2.21 o
  -2  -6   9       40.81       35.82      2.74 o
  -1  -6   9        0.56        1.02      1.60 o
   0  -6   9       40.74       41.72      2.84 o
   1  -6   9       46.12       44.89      2.89 o
   2  -6   9        5.78        4.47      1.52 o
   3  -6   9        8.33       12.23      2.41 o
   4  -6   9       15.30        9.83      2.81 o
  -5  -5   9        1.34        0.83      1.55 o
  -4  -5   9        0.31       -0.96      1.40 o
  -3  -5   9        2.56        2.63      1.37 o
  -2  -5   9       52.72       56.72      2.14 o
  -1  -5   9        5.28        6.28      1.55 o
   0  -5   9       20.93       21.61      2.07 o
   1  -5   9        6.76        3.36      1.24 o
   2  -5   9       40.84       44.92      2.21 o
   3  -5   9       22.43       23.91      2.13 o
   4  -5   9        8.94        8.86      1.59 o
   5  -5   9       11.56       16.04      3.01 o
  -5  -4   9        0.59        1.11      1.39 o
  -4  -4   9        2.62        0.16      1.24 o
  -3  -4   9       60.02       63.43      3.32 o
  -2  -4   9       11.01        9.83      1.16 o
  -1  -4   9       10.86       10.79      1.46 o
   0  -4   9        3.23        5.58      1.24 o
   1  -4   9        8.17        8.87      1.15 o
   2  -4   9       53.86       55.91      2.87 o
   3  -4   9        0.79        1.05      0.97 o
   4  -4   9       80.66       78.48      3.47 o
   5  -4   9       26.79       27.17      2.26 o
   6  -4   9        9.52       10.03      2.81 o
  -6  -3   9       13.73       15.92      2.30 o
  -5  -3   9        4.81        3.37      1.60 o
  -4  -3   9       25.60       23.71      3.01 o
  -3  -3   9        0.00       -0.68      1.70 o
  -2  -3   9       60.14       61.58      2.14 o
  -1  -3   9        2.75        1.10      1.30 o
   0  -3   9        2.62        3.46      0.65 o
   1  -3   9       56.68       55.23      2.20 o
   2  -3   9       14.28       18.00      0.93 o
   3  -3   9       10.85       11.91      1.29 o
   4  -3   9       50.07       52.35      5.11 o
   5  -3   9       10.45       17.65      2.81 o
   6  -3   9        9.26        8.82      2.41 o
  -6  -2   9        2.75        1.23      1.52 o
  -5  -2   9       22.71       25.04      2.71 o
  -4  -2   9       13.02       15.31      1.78 o
  -3  -2   9       32.60       33.82      2.31 o
  -2  -2   9       65.27       65.30      2.12 o
  -1  -2   9       89.00       85.26      1.85 o
   0  -2   9       69.66       69.85      1.84 o
   1  -2   9       23.18       24.82      1.16 o
   2  -2   9       95.83       87.14      3.85 o
   3  -2   9      114.39      111.61      2.41 o
   4  -2   9       33.25       34.09      3.21 o
   5  -2   9       10.27       14.24      2.61 o
   6  -2   9       31.79       31.29      3.61 o
   7  -2   9        0.20       -0.40      1.80 o
  -7  -1   9        0.00       -1.40      1.80 o
  -6  -1   9       22.56       22.02      2.31 o
  -5  -1   9       20.46       20.08      2.07 o
  -4  -1   9        0.84       -0.26      1.50 o
  -3  -1   9      262.06      271.05      4.83 o
  -2  -1   9      150.76      155.23      2.74 o
  -1  -1   9       23.67       25.27      1.16 o
   0  -1   9       47.73       44.52      1.28 o
   1  -1   9      161.75      153.25      2.90 o
   2  -1   9      283.28      283.43      4.54 o
   3  -1   9       30.46       32.44      1.53 o
   4  -1   9      160.13      160.04      7.02 o
   5  -1   9       31.46       31.09      3.21 o
   6  -1   9        4.09        3.01      1.80 o
   7  -1   9        8.30        9.43      2.61 o
  -7   0   9        3.83        4.41      2.41 o
  -6   0   9        8.87        4.76      2.11 o
  -5   0   9        0.00       -0.54      1.21 o
  -4   0   9       21.44       23.58      1.34 o
  -3   0   9        8.27        5.99      0.89 o
  -2   0   9        6.12        5.52      0.79 o
  -1   0   9      244.21      240.87      3.64 o
   0   0   9       61.61       60.75      1.50 o
   1   0   9       30.10       34.40      1.36 o
   2   0   9       56.55       54.40      2.23 o
   3   0   9      193.65      186.90      5.82 o
   4   0   9      189.34      199.65      3.45 o
   5   0   9        3.84        3.89      1.10 o
   6   0   9       53.25       53.65      4.51 o
   7   0   9       32.84       33.58      2.51 o
   8   0   9        0.05       -0.16      1.40 o
  -7   1   9        0.12       -1.20      1.20 o
  -6   1   9        0.33       -0.19      1.01 o
  -5   1   9       25.06       22.94      1.27 o
  -4   1   9       67.30       61.85      1.70 o
  -3   1   9        2.52        1.49      0.48 o
  -2   1   9      120.00      119.42      2.03 o
  -1   1   9        1.18        1.10      0.37 o
   0   1   9       73.57       77.07      1.54 o
   1   1   9      739.15      723.88      9.81 o
   2   1   9      116.33      114.74      2.37 o
   3   1   9       13.44       11.18      1.04 o
   4   1   9       42.23       43.90      1.75 o
   5   1   9       58.20       59.20      2.61 o
   6   1   9        9.97        9.42      1.05 o
   7   1   9       20.41       22.38      1.72 o
   8   1   9        9.51       11.22      1.31 o
  -7   2   9        5.51        4.20      1.40 o
  -6   2   9        0.57        0.08      0.89 o
  -5   2   9        0.68       -0.54      0.66 o
  -4   2   9        0.11       -0.57      0.57 o
  -3   2   9       19.83       16.46      0.85 o
  -2   2   9       35.64       39.33      1.14 o
  -1   2   9       14.43       13.09      0.84 o
   0   2   9      134.99      129.63      1.85 o
   1   2   9       13.39       15.04      0.88 o
   2   2   9      235.11      231.38      3.43 o
   3   2   9      479.73      478.68      6.87 o
   4   2   9       75.82       71.35      2.06 o
   5   2   9       40.94       36.30      1.39 o
   6   2   9        0.59       -0.46      0.75 o
   7   2   9       28.55       26.99      1.61 o
   8   2   9        0.02       -0.79      0.87 o
  -7   3   9        0.35        2.98      1.50 o
  -6   3   9        4.05        4.12      0.95 o
  -5   3   9       40.80       44.86      1.66 o
  -4   3   9        0.37        0.61      0.51 o
  -3   3   9       61.45       64.44      1.48 o
  -2   3   9        1.55        1.14      0.46 o
  -1   3   9       36.08       35.24      1.20 o
   0   3   9      445.89      438.86      5.24 o
   1   3   9       16.36       19.11      0.66 o
   2   3   9       84.17       84.45      2.93 o
   3   3   9        0.62        1.55      0.53 o
   4   3   9       19.70       21.28      1.11 o
   5   3   9      181.35      195.11      4.04 o
   6   3   9      121.54      126.05      3.48 o
   7   3   9        0.06       -1.00      1.04 o
   8   3   9        3.83        3.09      1.00 o
   9   3   9        1.34        1.30      1.16 o
  -7   4   9        1.77        2.47      1.22 o
  -6   4   9        0.85        1.40      1.37 o
  -5   4   9       19.09       19.07      1.31 o
  -4   4   9       63.53       68.36      1.81 o
  -3   4   9      232.63      214.90      3.43 o
  -2   4   9      142.13      141.85      2.32 o
  -1   4   9       75.73       74.25      1.51 o
   0   4   9        2.11        2.64      0.38 o
   1   4   9      117.28      109.19      1.47 o
   2   4   9      151.82      144.54      2.01 o
   3   4   9       11.64       11.58      0.96 o
   4   4   9       60.11       62.42      1.45 o
   5   4   9        8.91        7.81      0.85 o
   6   4   9       25.64       23.56      1.22 o
   7   4   9       43.17       40.47      2.51 o
   8   4   9       27.44       27.57      2.63 o
   9   4   9        0.00       -0.02      0.99 o
  -6   5   9       27.81       31.95      1.85 o
  -5   5   9        0.64        0.86      0.85 o
  -4   5   9        2.78        2.98      0.85 o
  -3   5   9       71.92       71.82      2.04 o
  -2   5   9      200.35      189.81      3.56 o
  -1   5   9      157.08      153.46      2.71 o
   0   5   9      286.24      294.19      4.26 o
   1   5   9       30.87       32.79      0.89 o
   2   5   9      150.73      146.62      2.01 o
   3   5   9       27.07       21.95      0.92 o
   4   5   9       83.47       81.04      1.79 o
   5   5   9       44.30       40.59      2.20 o
   6   5   9       95.96       99.50      2.27 o
   7   5   9        0.02       -0.69      0.69 o
   8   5   9        2.27        1.63      0.92 o
   9   5   9       18.56       17.69      1.47 o
  -6   6   9        0.25        1.43      1.11 o
  -5   6   9        4.20        5.59      1.02 o
  -4   6   9       61.94       55.07      2.29 o
  -3   6   9        0.64        2.36      1.41 o
  -2   6   9        5.75        4.77      0.83 o
  -1   6   9       28.97       28.86      1.42 o
   0   6   9      268.70      259.23      3.91 o
   1   6   9      821.70      761.15      9.39 o
   2   6   9      249.63      263.37      3.73 o
   3   6   9        0.13       -0.30      0.47 o
   4   6   9        0.16        0.45      0.60 o
   5   6   9       28.47       25.36      0.98 o
   6   6   9       10.01        9.11      0.72 o
   7   6   9       11.56       11.17      1.03 o
   8   6   9       17.17       18.75      1.34 o
   9   6   9        0.22       -0.15      1.05 o
  -6   7   9        1.42        0.54      1.14 o
  -5   7   9        2.83        3.37      1.02 o
  -4   7   9       10.09        9.58      1.28 o
  -3   7   9       10.93       11.72      1.31 o
  -2   7   9       21.42       23.61      1.49 o
  -1   7   9       32.20       42.06      2.01 o
   0   7   9        0.67        0.18      0.60 o
   1   7   9       60.75       53.98      1.70 o
   2   7   9      139.82      135.45      2.78 o
   3   7   9      372.34      349.34     10.67 o
   4   7   9       97.21      103.22      1.98 o
   5   7   9       12.09       11.86      0.76 o
   6   7   9        3.33        2.51      0.63 o
   7   7   9        3.32        2.12      0.77 o
   8   7   9        0.49        0.71      0.94 o
  -5   8   9        0.83        1.37      2.71 o
  -4   8   9        6.91        5.85      1.26 o
  -3   8   9        7.61        8.55      1.29 o
  -2   8   9       14.37       13.32      1.31 o
  -1   8   9       79.68       79.35      2.09 o
   0   8   9      127.44      119.51      2.57 o
   1   8   9       42.50       48.23      2.08 o
   2   8   9      107.40       92.98      2.25 o
   3   8   9       46.68       38.91      1.51 o
   4   8   9       79.61       75.46      2.05 o
   5   8   9       59.49       62.95      3.01 o
   6   8   9        0.57        0.37      0.71 o
   7   8   9        7.12        5.97      1.30 o
   8   8   9        3.98        5.41      2.21 o
  -5   9   9        3.20        6.31      1.78 o
  -4   9   9        0.18        0.96      1.24 o
  -3   9   9        1.44        0.12      1.02 o
  -2   9   9        0.04       -0.90      0.90 o
  -1   9   9       40.12       43.24      1.94 o
   0   9   9       65.47       58.48      2.14 o
   1   9   9       16.71       15.83      1.29 o
   2   9   9       52.15       50.82      1.66 o
   3   9   9       74.11       74.47      2.01 o
   4   9   9       22.75       19.57      1.36 o
   5   9   9        4.31        2.04      1.14 o
   6   9   9       39.46       41.88      2.12 o
   7   9   9       20.69       23.46      2.41 o
   8   9   9        0.37       -0.04      1.30 o
  -4  10   9        0.51        1.08      1.91 o
  -3  10   9        4.39        3.51      1.84 o
  -2  10   9        0.18       -0.03      1.00 o
  -1  10   9        0.35        0.12      1.06 o
   0  10   9        0.63        0.97      0.97 o
   1  10   9       17.07       17.76      1.34 o
   2  10   9        7.68        8.45      2.18 o
   3  10   9        8.97        8.45      1.38 o
   4  10   9        2.52        2.02      0.94 o
   5  10   9       11.77       12.36      1.44 o
   6  10   9        3.67        2.21      1.06 o
   7  10   9        0.04       -0.42      1.20 o
   8  10   9        9.39        8.82      2.61 o
  -3  11   9        3.86        3.41      1.99 o
  -2  11   9        3.70        2.60      1.77 o
  -1  11   9        0.26        1.46      1.48 o
   0  11   9        8.30        4.93      1.06 o
   1  11   9        0.15        0.12      0.90 o
   2  11   9        0.89        1.43      0.90 o
   3  11   9       37.06       36.35      1.86 o
   4  11   9        4.55        7.83      3.01 o
   5  11   9        3.41        4.84      2.11 o
   6  11   9        1.04        1.00      1.25 o
   7  11   9        1.56        1.40      1.80 o
  -2  12   9       26.60       33.83      3.03 o
  -1  12   9        2.34        0.89      2.41 o
   0  12   9        0.68        1.11      1.48 o
   1  12   9        2.42        1.46      0.97 o
   2  12   9        5.59        3.52      1.35 o
   3  12   9        2.93        2.43      1.15 o
   4  12   9        3.68        3.79      1.40 o
   5  12   9        7.00        7.37      1.70 o
   6  12   9        0.14       -0.33      1.50 o
  -1  13   9       23.94       35.23      4.41 o
   0  13   9       18.43       21.17      2.54 o
   1  13   9        0.24        0.20      2.21 o
   2  13   9        1.10       -0.11      1.18 o
   3  13   9        0.55       -0.57      1.18 o
   4  13   9        5.40        9.81      3.21 o
   5  13   9        1.64        2.14      1.40 o
  -2  -6  10        5.74        3.89      1.55 o
  -1  -6  10        6.99        6.16      1.73 o
   0  -6  10        0.28        0.00      1.26 o
   1  -6  10        0.16       -1.11      1.11 o
   2  -6  10        2.00        3.37      1.42 o
  -4  -5  10        1.55        2.01      3.21 o
  -3  -5  10       11.98       12.81      2.11 o
  -2  -5  10        3.97        4.29      1.03 o
  -1  -5  10       37.95       37.89      2.74 o
   0  -5  10       30.16       28.15      2.41 o
   1  -5  10        1.34        0.13      1.08 o
   2  -5  10        6.86        6.90      2.61 o
   3  -5  10        3.72        2.14      1.34 o
   4  -5  10       15.59       15.04      3.01 o
  -5  -4  10        0.01        0.40      3.01 o
  -4  -4  10        8.17       11.41      2.41 o
  -3  -4  10       12.73       12.58      2.01 o
  -2  -4  10        0.01        1.37      0.86 o
  -1  -4  10       72.18       67.81      2.36 o
   0  -4  10       40.86       45.98      2.74 o
   1  -4  10       37.10       45.80      5.92 o
   2  -4  10       84.87       88.42      3.05 o
   3  -4  10        3.09        2.01      1.11 o
   4  -4  10       15.44       14.66      1.83 o
   5  -4  10        1.11       -0.01      1.11 o
  -5  -3  10        0.03       -1.26      1.26 o
  -4  -3  10        0.79        0.67      1.26 o
  -3  -3  10        2.25        1.19      1.09 o
  -2  -3  10       30.25       28.71      1.58 o
  -1  -3  10        6.55        6.22      0.98 o
   0  -3  10       32.50       26.42      1.24 o
   1  -3  10       47.46       46.63      2.58 o
   2  -3  10      108.62      116.65      3.42 o
   3  -3  10      108.74      123.97      3.61 o
   4  -3  10       44.93       43.92      2.62 o
   5  -3  10        1.23       -0.57      0.96 o
   6  -3  10        2.03       -0.20      2.01 o
  -6  -2  10        0.07        1.44      2.31 o
  -5  -2  10       44.99       43.23      3.01 o
  -4  -2  10       39.21       42.60      2.79 o
  -3  -2  10        4.03        3.21      3.31 o
  -2  -2  10        1.02       -0.23      0.68 o
  -1  -2  10       12.57       12.72      1.00 o
   0  -2  10        7.30        6.49      0.79 o
   1  -2  10       32.15       30.18      1.29 o
   2  -2  10       56.79       50.70      2.37 o
   3  -2  10       64.85       58.16      2.34 o
   4  -2  10       84.95       91.64      3.68 o
   5  -2  10       70.42       82.63      5.41 o
   6  -2  10        9.65        8.02      2.61 o
  -6  -1  10        0.74        0.34      1.59 o
  -5  -1  10       38.04       35.38      2.65 o
  -4  -1  10        1.47        1.20      1.50 o
  -3  -1  10       96.27       95.01      3.76 o
  -2  -1  10       99.66       96.60      2.38 o
  -1  -1  10       20.77       22.25      1.18 o
   0  -1  10        0.56       -0.28      0.42 o
   1  -1  10        0.93        1.06      0.55 o
   2  -1  10       14.07       14.51      0.97 o
   3  -1  10       19.44       18.28      1.21 o
   4  -1  10       19.93       14.95      1.63 o
   5  -1  10       17.99       12.23      2.61 o
   6  -1  10       25.51       28.88      3.61 o
   7  -1  10       27.17       27.88      3.81 o
  -6   0  10        7.20        9.05      2.31 o
  -5   0  10        0.09        0.15      2.11 o
  -4   0  10        4.38        2.87      2.21 o
  -3   0  10       52.31       50.16      1.86 o
  -2   0  10        6.47        5.90      0.88 o
  -1   0  10      339.07      320.38      5.16 o
   0   0  10      177.51      172.70      2.91 o
   1   0  10      137.81      124.63      2.61 o
   2   0  10        5.15        7.03      0.81 o
   3   0  10        0.26       -0.17      0.53 o
   4   0  10       14.86       16.22      1.48 o
   5   0  10        6.94        8.34      1.33 o
   6   0  10        1.70        2.22      1.11 o
   7   0  10        0.38        0.74      1.20 o
  -6   1  10        0.03       -0.29      1.09 o
  -5   1  10       45.50       51.64      2.81 o
  -4   1  10       72.99       78.18      1.95 o
  -3   1  10        2.82        2.03      1.27 o
  -2   1  10        0.82        2.10      0.66 o
  -1   1  10      103.10       99.10      2.09 o
   0   1  10       30.27       31.22      1.58 o
   1   1  10      107.89       94.54      2.22 o
   2   1  10      345.79      349.72      5.43 o
   3   1  10       63.10       62.03      2.20 o
   4   1  10        5.18        3.46      0.85 o
   5   1  10        0.12        0.00      0.91 o
   6   1  10        5.33        5.58      1.25 o
   7   1  10        2.62        2.12      1.20 o
   8   1  10        0.54        0.00      1.25 o
  -6   2  10        3.46        1.92      1.18 o
  -5   2  10        1.62        2.01      0.88 o
  -4   2  10       14.32       14.07      1.16 o
  -3   2  10      224.35      229.82      3.69 o
  -2   2  10      377.98      368.20      4.71 o
  -1   2  10        0.21       -0.24      0.41 o
   0   2  10        0.54        0.89      0.49 o
   1   2  10      264.89      252.91      4.22 o
   2   2  10        0.01        0.48      0.56 o
   3   2  10      283.47      262.07      5.10 o
   4   2  10      283.96      276.69      5.37 o
   5   2  10       27.44       26.48      3.01 o
   6   2  10        3.46        2.32      1.15 o
   7   2  10        1.46       -0.59      1.11 o
   8   2  10        6.09        4.28      1.40 o
  -6   3  10        3.90        3.51      1.26 o
  -5   3  10        6.09        6.21      1.21 o
  -4   3  10        0.12       -0.15      0.64 o
  -3   3  10        0.21       -0.62      0.72 o
  -2   3  10       52.21       53.34      1.41 o
  -1   3  10      353.90      359.99      4.57 o
   0   3  10      135.58      131.58      1.97 o
   1   3  10        0.03        0.13      0.42 o
   2   3  10       70.19       79.19      1.99 o
   3   3  10       41.09       34.34      1.58 o
   4   3  10        0.78        1.59      0.69 o
   5   3  10      213.73      205.56      4.44 o
   6   3  10      158.66      163.73      3.76 o
   7   3  10       20.90       20.83      1.49 o
   8   3  10        0.15        0.45      1.03 o
  -6   4  10        7.28        9.63      1.73 o
  -5   4  10        0.07        0.24      1.66 o
  -4   4  10       24.50       21.96      1.60 o
  -3   4  10       27.27       28.11      2.00 o
  -2   4  10       23.25       24.00      1.17 o
  -1   4  10        0.01        0.22      0.45 o
   0   4  10       75.37       70.47      1.79 o
   1   4  10     1134.71     1120.14     11.01 o
   2   4  10      149.76      146.01      2.49 o
   3   4  10        1.00        1.10      0.57 o
   4   4  10        1.22        0.02      0.65 o
   5   4  10       60.42       48.71      1.91 o
   6   4  10        0.09        1.14      0.82 o
   7   4  10       71.14       69.52      2.44 o
   8   4  10       19.77       21.40      1.65 o
  -6   5  10        5.94        6.95      1.36 o
  -5   5  10       21.55       27.41      1.54 o
  -4   5  10       28.78       29.17      2.05 o
  -3   5  10        0.45        0.29      0.81 o
  -2   5  10      117.33       92.67      2.39 o
  -1   5  10      142.24      132.19      2.98 o
   0   5  10       28.49       23.23      1.09 o
   1   5  10       54.56       56.79      1.38 o
   2   5  10      174.21      169.11      2.46 o
   3   5  10      226.91      230.75      3.49 o
   4   5  10       76.44       73.88      1.67 o
   5   5  10        0.02       -0.64      0.64 o
   6   5  10        7.46        8.74      1.09 o
   7   5  10        5.91        3.46      0.99 o
   8   5  10        0.02       -0.95      0.95 o
  -6   6  10        0.07        0.76      1.17 o
  -5   6  10        6.48        8.56      1.22 o
  -4   6  10       23.10       29.62      1.85 o
  -3   6  10      101.84       91.73      2.89 o
  -2   6  10       86.52       83.03      2.49 o
  -1   6  10        8.71        8.23      0.95 o
   0   6  10        0.35        1.46      0.76 o
   1   6  10       50.10       52.42      1.76 o
   2   6  10      150.31      138.50      2.50 o
   3   6  10       36.37       33.97      1.17 o
   4   6  10       16.07       19.41      1.23 o
   5   6  10       20.66       19.10      0.97 o
   6   6  10        2.77        2.21      0.93 o
   7   6  10        4.78        2.76      1.41 o
   8   6  10        9.72       10.83      1.24 o
  -5   7  10        4.71        5.15      1.43 o
  -4   7  10        0.89       -0.91      1.07 o
  -3   7  10       13.43       12.88      1.38 o
  -2   7  10       45.43       45.58      2.03 o
  -1   7  10      126.44      121.41      2.73 o
   0   7  10      367.99      334.74      5.44 o
   1   7  10        3.00        3.53      0.81 o
   2   7  10       32.56       28.39      1.48 o
   3   7  10        1.80        0.61      0.72 o
   4   7  10       25.34       23.28      1.00 o
   5   7  10        0.84        0.50      0.67 o
   6   7  10        0.13        0.21      0.69 o
   7   7  10        8.89        5.69      1.12 o
   8   7  10        2.60        4.20      1.14 o
  -5   8  10        7.55       10.85      1.93 o
  -4   8  10       15.19       17.67      1.68 o
  -3   8  10        0.49       -0.10      1.05 o
  -2   8  10        0.09       -0.27      0.93 o
  -1   8  10        0.85        1.39      0.99 o
   0   8  10      120.67      119.36      2.70 o
   1   8  10       68.99       70.38      2.20 o
   2   8  10       78.19       64.01      1.93 o
   3   8  10        3.73        3.90      0.77 o
   4   8  10       38.51       39.87      1.58 o
   5   8  10       12.48       14.60      1.02 o
   6   8  10        0.43        0.03      0.91 o
   7   8  10        0.92       -1.23      1.25 o
   8   8  10        0.03       -0.60      1.80 o
  -4   9  10        1.84        2.92      1.31 o
  -3   9  10        6.87        7.42      2.13 o
  -2   9  10       21.02       24.10      1.65 o
  -1   9  10        1.25        1.89      1.40 o
   0   9  10       13.32       13.08      1.29 o
   1   9  10       19.14       20.15      2.29 o
   2   9  10       51.84       57.08      2.14 o
   3   9  10       88.44       87.77      2.65 o
   4   9  10       73.98       67.89      2.91 o
   5   9  10        1.59        1.89      1.03 o
   6   9  10       12.19       14.40      1.61 o
   7   9  10       11.31       13.87      3.41 o
   8   9  10        0.00       -1.80      1.80 o
  -4  10  10        6.27        6.85      1.58 o
  -3  10  10        8.24       12.07      1.56 o
  -2  10  10        4.72        6.61      1.23 o
  -1  10  10        9.29        8.03      1.21 o
   0  10  10        1.66        1.75      1.02 o
   1  10  10        1.59        1.92      1.20 o
   2  10  10        4.45        5.07      1.72 o
   3  10  10       27.49       34.25      1.77 o
   4  10  10       22.67       25.30      1.65 o
   5  10  10       17.81       15.82      1.41 o
   6  10  10       20.26       21.22      3.77 o
   7  10  10        0.07       -1.25      1.25 o
  -3  11  10        0.22       -0.50      1.99 o
  -2  11  10        9.12       10.73      1.48 o
  -1  11  10        5.90        6.07      1.23 o
   0  11  10        1.13        0.75      1.43 o
   1  11  10        0.65       -0.91      0.91 o
   2  11  10        3.61        3.17      1.04 o
   3  11  10        0.18        0.92      1.15 o
   4  11  10        4.09        5.05      1.80 o
   5  11  10        6.41        7.85      1.48 o
   6  11  10        0.73       -1.09      1.09 o
   7  11  10        2.37        0.29      1.44 o
  -2  12  10        5.07        6.78      3.21 o
  -1  12  10        0.08       -2.10      2.21 o
   0  12  10        4.33        3.03      1.14 o
   1  12  10        1.27        0.63      1.74 o
   2  12  10        0.01        1.19      1.33 o
   3  12  10        0.13       -1.11      1.11 o
   4  12  10        0.41       -2.11      3.11 o
   5  12  10        1.49        2.08      3.31 o
   6  12  10        2.31       -0.52      1.44 o
   0  13  10        5.75        5.28      2.05 o
   1  13  10        0.00       -0.97      1.66 o
   2  13  10        0.17       -0.27      1.25 o
   3  13  10        1.49        1.40      1.30 o
   4  13  10        0.01       -1.30      1.30 o
  -2  -5  11        3.22        2.50      1.80 o
  -1  -5  11       22.93       23.28      2.71 o
   0  -5  11       17.18       12.91      2.61 o
   1  -5  11       17.64       16.75      2.22 o
   2  -5  11       53.07       72.60      6.02 o
  -3  -4  11        3.86        4.48      1.57 o
  -2  -4  11        7.89        8.28      2.19 o
  -1  -4  11        5.95        4.62      0.99 o
   0  -4  11       17.58       23.66      2.30 o
   1  -4  11       27.49       31.69      2.91 o
   2  -4  11       11.91        8.04      1.67 o
   3  -4  11       44.30       41.85      3.61 o
   4  -4  11       50.76       61.57      5.01 o
  -4  -3  11        0.11        0.97      1.39 o
  -3  -3  11        0.19       -0.86      1.50 o
  -2  -3  11       50.78       46.92      2.08 o
  -1  -3  11       45.76       48.83      3.43 o
   0  -3  11        0.19        0.44      0.81 o
   1  -3  11        0.01       -0.48      0.77 o
   2  -3  11        3.16        3.90      1.30 o
   3  -3  11       21.97       27.15      2.19 o
   4  -3  11        6.44        6.96      1.54 o
   5  -3  11       30.46       33.89      4.01 o
  -5  -2  11       13.13       17.11      2.26 o
  -4  -2  11        2.57        7.01      7.42 o
  -3  -2  11        0.36        0.85      2.31 o
  -2  -2  11        1.68        0.08      0.80 o
  -1  -2  11       28.61       29.23      1.58 o
   0  -2  11       96.60       90.87      2.36 o
   1  -2  11       53.87       53.45      1.94 o
   2  -2  11       22.26       22.01      1.64 o
   3  -2  11        0.63        1.52      0.97 o
   4  -2  11        4.49        3.96      1.30 o
   5  -2  11        8.05        7.80      1.59 o
   6  -2  11        0.24        0.20      2.01 o
  -5  -1  11       16.58       17.74      2.51 o
  -4  -1  11        7.18        8.38      1.73 o
  -3  -1  11       11.15       11.76      1.70 o
  -2  -1  11        1.99        3.25      1.21 o
  -1  -1  11        0.71        0.31      0.60 o
   0  -1  11       12.02       12.45      0.99 o
   1  -1  11       11.61       12.86      1.88 o
   2  -1  11       76.31       72.20      3.16 o
   3  -1  11       31.28       35.58      1.48 o
   4  -1  11       19.50       25.61      3.21 o
   5  -1  11        3.09        1.40      2.01 o
   6  -1  11        1.45        2.81      2.01 o
  -5   0  11        0.42        1.50      1.52 o
  -4   0  11       37.62       37.43      3.21 o
  -3   0  11       95.68       85.56      4.71 o
  -2   0  11       44.36       47.19      2.24 o
  -1   0  11       41.99       39.40      1.57 o
   0   0  11       24.29       24.40      2.26 o
   1   0  11       11.96        8.83      0.89 o
   2   0  11        4.98        5.18      0.79 o
   3   0  11       89.06       84.81      2.23 o
   4   0  11       41.57       38.23      1.73 o
   5   0  11       22.42       21.82      1.91 o
   6   0  11       18.35       20.11      1.85 o
   7   0  11        0.51        0.58      1.40 o
  -6   1  11        1.72        0.28      1.63 o
  -5   1  11       12.80       11.74      1.93 o
  -4   1  11       46.59       45.62      2.34 o
  -3   1  11        2.45        2.29      1.35 o
  -2   1  11      103.40      108.59      2.77 o
  -1   1  11       98.25       93.56      2.12 o
   0   1  11        0.44       -0.29      0.48 o
   1   1  11      111.61      104.13      2.46 o
   2   1  11       48.42       43.06      1.60 o
   3   1  11       17.49       19.40      1.11 o
   4   1  11       53.90       54.56      3.31 o
   5   1  11       21.30       21.52      3.11 o
   6   1  11       22.13       21.41      1.82 o
   7   1  11       37.42       41.06      2.55 o
  -6   2  11        3.85        5.64      3.51 o
  -5   2  11       14.07       12.20      1.58 o
  -4   2  11       16.06       19.36      1.30 o
  -3   2  11       31.75       33.41      1.33 o
  -2   2  11      111.22      111.99      3.24 o
  -1   2  11      104.83      111.56      2.71 o
   0   2  11      172.80      174.62      3.02 o
   1   2  11      259.49      244.61      4.22 o
   2   2  11       55.12       60.44      1.83 o
   3   2  11       69.92       63.66      1.88 o
   4   2  11        5.51        8.11      1.82 o
   5   2  11        0.24       -0.17      0.96 o
   6   2  11       19.65       20.69      1.91 o
   7   2  11        4.88        1.30      1.30 o
  -6   3  11        2.24        0.93      1.23 o
  -5   3  11        3.70        5.60      1.60 o
  -4   3  11       10.57       12.89      1.35 o
  -3   3  11       16.34       14.69      1.16 o
  -2   3  11       73.22       74.92      1.89 o
  -1   3  11       78.37       73.39      1.78 o
   0   3  11       90.08       86.96      1.68 o
   1   3  11      262.00      261.43      4.41 o
   2   3  11      270.35      253.78      4.32 o
   3   3  11       67.20       55.51      1.77 o
   4   3  11        8.59        8.85      1.14 o
   5   3  11        7.34        5.43      1.70 o
   6   3  11        9.98        9.29      1.44 o
   7   3  11       13.67       17.45      2.11 o
   8   3  11        1.48       -0.64      1.33 o
  -6   4  11        4.07        4.62      1.68 o
  -5   4  11        4.37        5.18      1.60 o
  -4   4  11        1.10       -1.03      1.03 o
  -3   4  11       30.71       28.30      1.45 o
  -2   4  11       67.67       69.00      2.09 o
  -1   4  11       12.28       10.91      0.92 o
   0   4  11       10.70       10.38      0.74 o
   1   4  11       34.02       30.72      1.23 o
   2   4  11       82.30       76.89      2.38 o
   3   4  11       10.44       11.60      0.95 o
   4   4  11        0.07        0.15      0.85 o
   5   4  11       22.75       19.91      1.67 o
   6   4  11        0.26       -0.35      1.03 o
   7   4  11       20.59       20.71      1.97 o
   8   4  11       10.26       10.87      1.70 o
  -5   5  11        2.09        0.04      1.23 o
  -4   5  11       15.32       15.87      2.03 o
  -3   5  11       33.08       30.35      1.92 o
  -2   5  11        0.27       -0.23      0.70 o
  -1   5  11       37.41       32.78      1.56 o
   0   5  11      171.89      165.02      2.96 o
   1   5  11       36.12       29.16      1.16 o
   2   5  11        2.96        1.37      0.58 o
   3   5  11       22.71       20.67      1.04 o
   4   5  11       36.51       34.10      2.61 o
   5   5  11       19.53       20.80      1.41 o
   6   5  11        0.01       -1.25      1.25 o
   7   5  11        5.56        6.34      1.73 o
   8   5  11        0.05       -0.93      0.93 o
  -5   6  11        2.18        4.53      1.37 o
  -4   6  11        0.35        1.59      1.21 o
  -3   6  11       19.01       17.22      1.74 o
  -2   6  11       34.07       34.06      1.87 o
  -1   6  11       12.83       12.27      1.10 o
   0   6  11        0.12        0.16      0.69 o
   1   6  11       40.13       33.57      2.55 o
   2   6  11        0.87        0.28      0.56 o
   3   6  11        2.08        1.00      0.58 o
   4   6  11       14.95       11.73      0.87 o
   5   6  11       16.44       19.28      1.77 o
   6   6  11       23.53       23.53      1.53 o
   7   6  11        1.19        0.22      0.97 o
   8   6  11        0.41        0.11      1.07 o
  -5   7  11       15.29       17.29      1.92 o
  -4   7  11        3.12        1.20      1.23 o
  -3   7  11        2.23       -0.42      1.07 o
  -2   7  11        3.78        1.96      1.09 o
  -1   7  11       13.50        9.82      1.25 o
   0   7  11      105.57      105.33      2.95 o
   1   7  11       84.56       81.93      2.69 o
   2   7  11        0.16        0.24      0.66 o
   3   7  11       14.68       13.07      0.89 o
   4   7  11       33.04       33.08      1.24 o
   5   7  11        0.65        0.14      0.64 o
   6   7  11        0.34        0.82      0.90 o
   7   7  11        7.89        7.66      1.23 o
   8   7  11        4.95        3.02      1.19 o
  -4   8  11       29.03       32.05      2.47 o
  -3   8  11       15.95       18.31      1.95 o
  -2   8  11        7.10        9.10      1.34 o
  -1   8  11        4.79        3.22      1.11 o
   0   8  11       15.56       17.31      1.46 o
   1   8  11       65.74       59.88      1.93 o
   2   8  11      114.07      112.27      2.72 o
   3   8  11       25.32       26.24      1.38 o
   4   8  11        1.02        0.57      0.75 o
   5   8  11        0.03       -0.49      0.85 o
   6   8  11        2.68        2.15      0.77 o
   7   8  11        1.30       -0.13      1.01 o
   8   8  11        3.59       -0.20      2.01 o
  -4   9  11        5.82        3.92      1.56 o
  -3   9  11        8.94       11.06      1.53 o
  -2   9  11       32.59       36.44      4.05 o
  -1   9  11       36.38       35.31      2.70 o
   0   9  11        2.95        3.05      1.12 o
   1   9  11        9.13       11.48      1.31 o
   2   9  11        4.27        3.84      1.12 o
   3   9  11       14.67       17.16      1.43 o
   4   9  11       60.67       63.90      2.38 o
   5   9  11        1.26        0.80      1.00 o
   6   9  11        2.32        0.84      1.05 o
   7   9  11        0.57        0.55      1.60 o
  -3  10  11        0.14       -0.97      1.28 o
  -2  10  11        4.04        2.84      1.36 o
  -1  10  11        7.14        4.01      1.21 o
   0  10  11       23.22       25.19      1.77 o
   1  10  11       26.75       25.13      1.68 o
   2  10  11        0.01        0.52      1.00 o
   3  10  11        0.72        0.31      1.03 o
   4  10  11        7.79        8.89      1.26 o
   5  10  11       22.19       25.45      2.07 o
   6  10  11       20.48       22.33      1.68 o
   7  10  11        0.16        1.41      1.40 o
  -2  11  11        1.67       -0.53      1.26 o
  -1  11  11        0.64        0.69      1.17 o
   0  11  11        1.16        2.09      1.63 o
   1  11  11        1.35        1.74      1.09 o
   2  11  11        4.32        3.60      1.14 o
   3  11  11       11.29        9.97      1.34 o
   4  11  11        0.40       -1.00      1.00 o
   5  11  11        2.36        1.70      1.40 o
   6  11  11        6.31       12.09      2.42 o
  -1  12  11        3.61        3.23      1.34 o
   0  12  11        3.21        1.94      2.06 o
   1  12  11        2.05        0.96      1.19 o
   2  12  11        0.00       -1.03      1.03 o
   3  12  11        0.06       -0.23      1.11 o
   4  12  11        4.75        9.36      1.63 o
   5  12  11        2.70        3.56      1.59 o
   1  13  11        0.27       -0.49      1.17 o
   2  13  11        0.71       -1.30      1.30 o
   3  13  11        2.45        2.01      1.54 o
   4  13  11        3.34        4.61      2.01 o
  -1  -4  12       36.13       38.41      2.10 o
   0  -4  12        3.88        2.74      1.70 o
   1  -4  12        0.32       -1.09      1.09 o
   2  -4  12        2.64        1.40      2.81 o
  -3  -3  12        0.01       -1.09      1.09 o
  -2  -3  12        0.03        0.40      0.87 o
  -1  -3  12        8.67        8.74      1.24 o
   0  -3  12       27.88       33.12      1.87 o
   1  -3  12        6.51        7.89      2.21 o
   2  -3  12        3.40        3.02      1.09 o
   3  -3  12        0.75       -0.33      1.50 o
  -4  -2  12        8.68        7.84      2.41 o
  -3  -2  12        6.50        4.21      2.41 o
  -2  -2  12        3.48        2.19      1.39 o
  -1  -2  12        0.43        0.23      2.18 o
   0  -2  12        1.89        1.36      0.80 o
   1  -2  12       12.73       13.85      1.36 o
   2  -2  12       60.19       60.40      2.02 o
   3  -2  12       28.61       33.00      2.48 o
   4  -2  12        9.23        7.62      1.63 o
   5  -2  12        0.30       -1.80      1.80 o
  -4  -1  12       11.63       12.36      2.03 o
  -3  -1  12        5.82        7.49      1.73 o
  -2  -1  12       10.01        6.62      1.52 o
  -1  -1  12        0.45        1.31      0.72 o
   0  -1  12       42.30       40.82      1.64 o
   1  -1  12        7.14        5.76      1.02 o
   2  -1  12        3.16        3.41      0.79 o
   3  -1  12      113.08      117.47      2.87 o
   4  -1  12       55.85       55.10      6.32 o
   5  -1  12       12.93       11.37      1.78 o
  -5   0  12        0.52        0.20      1.80 o
  -4   0  12        7.31        9.29      1.82 o
  -3   0  12       20.55       19.64      4.01 o
  -2   0  12       49.00       55.06      2.81 o
  -1   0  12       79.66       87.28      2.39 o
   0   0  12       30.57       29.75      1.43 o
   1   0  12        0.81        0.39      0.62 o
   2   0  12        0.03       -0.03      0.62 o
   3   0  12        0.00        1.03      0.70 o
   4   0  12        7.39        7.87      1.29 o
   5   0  12       30.85       30.72      1.75 o
   6   0  12        4.49        2.26      1.50 o
  -5   1  12        0.03       -1.08      1.91 o
  -4   1  12        5.87        5.86      1.80 o
  -3   1  12       26.45       30.63      1.94 o
  -2   1  12       13.69       10.63      1.37 o
  -1   1  12       99.52       96.57      2.51 o
   0   1  12      141.48      148.31      3.82 o
   1   1  12       77.24       82.19      2.25 o
   2   1  12      111.58      114.11      3.10 o
   3   1  12        3.49        4.23      0.81 o
   4   1  12        3.28        2.24      0.84 o
   5   1  12        1.22        2.13      1.11 o
   6   1  12        8.83        8.20      1.59 o
  -5   2  12       10.19       10.43      3.61 o
  -4   2  12        8.76        7.84      2.61 o
  -3   2  12        5.54        5.97      1.25 o
  -2   2  12        2.88        2.19      1.05 o
  -1   2  12       17.90       17.29      1.45 o
   0   2  12       11.79       12.62      1.05 o
   1   2  12        0.06        0.40      0.90 o
   2   2  12      107.19      121.53      2.77 o
   3   2  12        1.55        0.65      0.66 o
   4   2  12        1.24        1.43      0.70 o
   5   2  12        7.69        6.02      2.21 o
   6   2  12        2.37        2.47      1.18 o
   7   2  12        6.70        6.14      1.63 o
  -5   3  12        1.48        3.48      1.30 o
  -4   3  12       42.44       47.89      2.94 o
  -3   3  12       33.51       32.31      2.37 o
  -2   3  12       79.07       75.04      3.98 o
  -1   3  12       14.00       15.72      1.20 o
   0   3  12       17.04       14.92      0.95 o
   1   3  12       34.17       35.51      1.49 o
   2   3  12        0.40        0.18      0.73 o
   3   3  12       19.07       17.97      1.36 o
   4   3  12       10.25       10.40      1.03 o
   5   3  12        3.41        2.32      1.11 o
   6   3  12        0.68        0.43      1.10 o
   7   3  12        3.25        1.80      1.33 o
  -5   4  12        1.94        2.92      1.44 o
  -4   4  12        0.82       -0.88      1.54 o
  -3   4  12       11.01       12.37      1.45 o
  -2   4  12       74.78       69.68      2.58 o
  -1   4  12       27.70       27.55      1.95 o
   0   4  12       34.96       32.57      1.47 o
   1   4  12       18.62       18.40      1.37 o
   2   4  12       82.33       82.51      2.19 o
   3   4  12        0.02       -0.49      0.49 o
   4   4  12        1.07        1.54      0.88 o
   5   4  12       25.79       25.50      1.97 o
   6   4  12        9.62        9.24      1.48 o
   7   4  12        0.25       -0.33      1.18 o
  -5   5  12        2.35        2.46      1.41 o
  -4   5  12        1.50        0.80      1.65 o
  -3   5  12        0.69        0.72      1.11 o
  -2   5  12        0.68        1.08      1.64 o
  -1   5  12       23.61       24.07      1.35 o
   0   5  12       60.84       53.69      1.91 o
   1   5  12      185.71      180.33      3.37 o
   2   5  12       29.47       25.26      1.20 o
   3   5  12        0.59        0.29      0.88 o
   4   5  12        0.40       -1.01      1.01 o
   5   5  12        0.19        0.80      1.03 o
   6   5  12       12.50       11.84      1.63 o
   7   5  12        2.83        3.17      1.33 o
  -5   6  12        8.80       11.38      1.93 o
  -4   6  12        5.93        7.76      1.53 o
  -3   6  12        0.65        0.81      1.19 o
  -2   6  12       16.91       12.76      1.42 o
  -1   6  12        4.21        3.26      1.04 o
   0   6  12        1.29        1.41      0.78 o
   1   6  12      117.32      115.17      4.17 o
   2   6  12       75.57       76.45      2.04 o
   3   6  12       37.96       37.86      1.56 o
   4   6  12       12.12        9.54      1.21 o
   5   6  12        0.14       -0.71      0.71 o
   6   6  12        8.60        6.78      1.43 o
   7   6  12       10.26       14.23      1.84 o
  -4   7  12       21.77       25.75      2.10 o
  -3   7  12        3.13        3.03      1.28 o
  -2   7  12        2.35        0.78      1.27 o
  -1   7  12        0.61       -1.10      1.10 o
   0   7  12        6.06        5.47      1.43 o
   1   7  12       10.51        8.11      1.05 o
   2   7  12        1.69        3.12      0.80 o
   3   7  12       10.51       12.60      0.89 o
   4   7  12       17.66       18.29      1.13 o
   5   7  12        2.84        1.83      1.01 o
   6   7  12        0.31       -0.67      0.87 o
   7   7  12        0.40        0.14      0.99 o
  -4   8  12        3.23        1.31      1.43 o
  -3   8  12       18.61       18.60      1.82 o
  -2   8  12        9.91       13.64      2.03 o
  -1   8  12        8.47        6.25      1.31 o
   0   8  12        5.26        5.26      1.21 o
   1   8  12        0.82        1.14      1.36 o
   2   8  12        7.58        9.52      1.39 o
   3   8  12        3.73        4.34      0.93 o
   4   8  12        7.84       10.00      1.31 o
   5   8  12       12.76       14.72      1.53 o
   6   8  12        4.33        3.68      1.06 o
   7   8  12        0.77       -0.74      1.01 o
  -3   9  12        0.76       -0.60      1.35 o
  -2   9  12        0.91        0.19      1.19 o
  -1   9  12       33.81       38.37      2.66 o
   0   9  12       10.06       10.57      1.45 o
   1   9  12        1.80        2.73      1.11 o
   2   9  12        1.19        2.20      1.11 o
   3   9  12        0.71       -0.97      0.97 o
   4   9  12        2.68        2.51      1.49 o
   5   9  12       11.85       13.24      1.94 o
   6   9  12        6.27       10.94      2.72 o
   7   9  12        0.90        1.40      1.54 o
  -3  10  12        0.38       -0.40      1.80 o
  -2  10  12        1.63        1.40      1.25 o
  -1  10  12        1.00        1.97      1.29 o
   0  10  12        0.41        1.59      1.16 o
   1  10  12       19.70       22.07      1.73 o
   2  10  12        5.30        4.89      1.21 o
   3  10  12        0.02       -0.16      1.04 o
   4  10  12        0.08       -1.02      1.02 o
   5  10  12        0.10       -1.06      1.06 o
   6  10  12        4.07        2.99      1.29 o
  -2  11  12       23.59       27.80      2.53 o
  -1  11  12        0.00       -1.11      1.87 o
   0  11  12        0.36       -0.11      1.82 o
   1  11  12        0.01        1.43      1.38 o
   2  11  12        2.38        0.67      1.12 o
   3  11  12       11.90       13.41      1.56 o
   4  11  12        8.04       10.12      1.46 o
   5  11  12        0.00       -1.14      1.14 o
   6  11  12        1.18       -0.63      1.34 o
   0  12  12        8.63       11.25      1.65 o
   1  12  12        3.99        5.18      1.55 o
   2  12  12        3.80        2.89      1.29 o
   3  12  12        0.37       -1.05      1.88 o
   4  12  12        6.89        8.14      1.82 o
   0  -3  13       18.86       19.30      1.93 o
   1  -3  13       12.43       15.64      3.81 o
  -2  -2  13       13.45       11.71      1.97 o
  -1  -2  13       38.40       41.90      2.27 o
   0  -2  13        0.04        0.28      0.86 o
   1  -2  13        9.45        8.69      1.19 o
   2  -2  13        0.41       -0.24      0.84 o
   3  -2  13       11.50        9.73      2.61 o
  -3  -1  13       15.36       21.20      4.01 o
  -2  -1  13       12.60       12.80      1.97 o
  -1  -1  13       54.73       61.82      2.45 o
   0  -1  13       54.52       49.21      1.91 o
   1  -1  13       33.29       32.07      1.58 o
   2  -1  13        0.32       -0.14      0.73 o
   3  -1  13        0.13        0.66      0.79 o
   4  -1  13        1.32       -0.85      0.85 o
  -3   0  13        6.29        4.65      2.01 o
  -2   0  13        0.75        1.16      2.61 o
  -1   0  13        2.94        4.25      0.90 o
   0   0  13        3.07        3.27      0.88 o
   1   0  13        1.82        1.38      0.96 o
   2   0  13       12.37        9.61      1.06 o
   3   0  13        3.74        3.22      1.19 o
   4   0  13       20.77       20.48      1.49 o
   5   0  13        0.51        0.79      0.88 o
  -4   1  13        8.22        9.93      2.00 o
  -3   1  13       12.02       14.88      2.03 o
  -2   1  13       17.84       16.02      1.60 o
  -1   1  13       10.29       11.25      1.10 o
   0   1  13        0.18        0.10      0.67 o
   1   1  13        3.05        3.05      0.79 o
   2   1  13        5.40        7.43      0.98 o
   3   1  13       26.69       27.42      1.47 o
   4   1  13        0.00       -0.62      0.75 o
   5   1  13        1.52       -0.17      0.82 o
   6   1  13        0.03       -1.15      1.15 o
  -4   2  13        7.09       10.83      3.41 o
  -3   2  13        5.87        8.29      1.97 o
  -2   2  13       22.80       22.25      1.79 o
  -1   2  13       15.31       17.11      1.55 o
   0   2  13        5.68        6.34      0.94 o
   1   2  13       15.00       15.01      1.17 o
   2   2  13        0.01       -0.48      1.30 o
   3   2  13       40.76       40.46      2.06 o
   4   2  13        9.90       11.71      1.19 o
   5   2  13        2.57        2.22      0.87 o
   6   2  13        0.76       -0.42      1.18 o
  -4   3  13        3.88        0.02      1.77 o
  -3   3  13       10.02       11.33      2.19 o
  -2   3  13       33.37       33.83      2.83 o
  -1   3  13       18.63       16.21      2.17 o
   0   3  13       44.36       47.07      2.13 o
   1   3  13       40.27       43.05      1.68 o
   2   3  13        0.96        1.29      0.67 o
   3   3  13        9.22        7.78      0.94 o
   4   3  13        0.88        0.71      0.96 o
   5   3  13        5.59        4.89      1.01 o
   6   3  13       12.25       13.32      1.78 o
  -4   4  13        5.52        6.09      1.53 o
  -3   4  13        3.21        4.05      1.41 o
  -2   4  13       30.62       28.16      2.34 o
  -1   4  13       39.13       36.59      2.83 o
   0   4  13       36.75       33.60      2.25 o
   1   4  13       64.41       68.68      2.72 o
   2   4  13      110.93      104.95      3.11 o
   3   4  13        0.06       -0.36      0.89 o
   4   4  13        1.10        0.87      0.69 o
   5   4  13        0.23        0.08      1.03 o
   6   4  13       18.68       20.38      2.71 o
   7   4  13       15.31       14.78      2.31 o
  -4   5  13       18.34       27.31      2.70 o
  -3   5  13        6.85        6.42      2.03 o
  -2   5  13        0.02       -0.45      1.15 o
  -1   5  13        2.50        0.50      1.30 o
   0   5  13       14.61       13.82      1.37 o
   1   5  13       25.62       31.64      1.43 o
   2   5  13       31.79       27.16      1.73 o
   3   5  13        6.25        5.59      1.08 o
   4   5  13        2.32        0.93      0.91 o
   5   5  13        0.06       -1.03      1.03 o
   6   5  13        6.24        7.54      1.52 o
   7   5  13        9.36       11.14      2.01 o
  -4   6  13        6.45        8.93      1.58 o
  -3   6  13        8.11        7.30      1.45 o
  -2   6  13        7.82        7.27      1.41 o
  -1   6  13        9.01        9.44      1.43 o
   0   6  13        1.65        1.43      1.02 o
   1   6  13        0.09        0.02      1.02 o
   2   6  13       31.04       31.31      1.45 o
   3   6  13       21.20       28.60      3.00 o
   4   6  13        7.40        6.32      1.68 o
   5   6  13       10.63        8.38      2.01 o
   6   6  13        0.16       -0.07      1.30 o
   7   6  13        0.10       -0.83      1.40 o
  -3   7  13        0.98        1.84      1.31 o
  -2   7  13        0.23       -1.55      1.95 o
  -1   7  13       11.17       11.99      1.52 o
   0   7  13       12.88       12.10      1.46 o
   1   7  13        0.06        0.36      1.01 o
   2   7  13        0.67        2.05      1.14 o
   3   7  13        1.32        1.50      0.78 o
   4   7  13       14.57       19.62      1.52 o
   5   7  13       25.05       31.96      1.90 o
   6   7  13        1.83       -0.07      2.41 o
   7   7  13        0.03        1.20      1.33 o
  -3   8  13        2.75        3.02      1.51 o
  -2   8  13        0.23        1.38      1.27 o
  -1   8  13        0.17        1.19      1.14 o
   0   8  13        0.01       -0.03      1.04 o
   1   8  13        4.80        4.85      1.28 o
   2   8  13        1.63        1.53      1.18 o
   3   8  13        4.29        5.26      2.12 o
   4   8  13        1.81        0.05      1.62 o
   5   8  13        0.61        0.77      1.26 o
   6   8  13       15.30       16.32      2.91 o
  -2   9  13        6.64        6.59      3.35 o
  -1   9  13        1.66        0.97      1.22 o
   0   9  13        8.10        6.73      1.38 o
   1   9  13        0.69        2.31      1.23 o
   2   9  13        1.96       -0.16      1.32 o
   3   9  13        1.95        1.15      1.19 o
   4   9  13        0.00       -0.68      1.14 o
   5   9  13        1.22        1.91      1.10 o
   6   9  13        0.09        1.86      1.59 o
  -2  10  13        4.85        2.69      1.48 o
  -1  10  13        6.26        6.86      2.47 o
   0  10  13        0.04       -1.24      1.24 o
   1  10  13       12.66       14.96      1.92 o
   2  10  13       32.04       37.12      2.14 o
   3  10  13        4.73        8.29      1.46 o
   4  10  13        6.28        5.04      1.38 o
   5  10  13        6.56        8.78      1.56 o
   6  10  13        0.15       -0.65      1.21 o
  -1  11  13        0.36       -1.61      1.70 o
   0  11  13        0.86        0.02      1.31 o
   1  11  13        3.04        1.93      1.72 o
   2  11  13        2.45        0.99      1.31 o
   3  11  13       13.30       17.19      1.82 o
   4  11  13       17.92       21.51      1.87 o
   5  11  13       16.01       19.68      1.92 o
   1  12  13        0.81        0.68      1.38 o
   2  12  13        0.03       -0.24      1.29 o
   3  12  13        1.42        0.31      1.41 o
  -1  -1  14        0.16       -0.36      0.94 o
   0  -1  14        0.08       -0.20      0.94 o
   1  -1  14        1.76        0.72      0.87 o
   2  -1  14        5.98        5.45      1.12 o
  -2   0  14       10.75       11.65      2.03 o
  -1   0  14        0.40        1.09      1.00 o
   0   0  14       43.72       46.66      1.95 o
   1   0  14        5.69        5.06      0.97 o
   2   0  14        2.60        1.90      0.90 o
   3   0  14        8.64        7.41      1.15 o
  -2   1  14        1.02        0.68      1.70 o
  -1   1  14       30.04       27.36      2.00 o
   0   1  14       14.00       14.08      1.26 o
   1   1  14        3.39        2.47      0.94 o
   2   1  14        0.59        0.70      0.79 o
   3   1  14        6.56        7.08      1.06 o
   4   1  14        0.58        1.02      0.91 o
  -3   2  14       10.52       19.45      4.21 o
  -2   2  14       39.59       47.25      7.72 o
  -1   2  14       34.65       38.71      3.11 o
   0   2  14        8.31        8.42      1.08 o
   1   2  14       31.70       30.64      1.57 o
   2   2  14       31.59       30.48      1.56 o
   3   2  14       10.26       11.74      1.19 o
   4   2  14       16.59       18.32      1.51 o
   5   2  14        5.55        9.04      2.32 o
  -3   3  14        0.10        4.01      2.81 o
  -2   3  14        1.20        0.91      1.73 o
  -1   3  14       28.61       25.84      2.60 o
   0   3  14       37.67       47.28      2.42 o
   1   3  14        6.12       10.53      1.36 o
   2   3  14       18.52       19.33      1.60 o
   3   3  14        0.02       -0.59      0.73 o
   4   3  14        3.09        2.41      0.95 o
   5   3  14        4.80        5.83      1.15 o
  -3   4  14       11.62       14.44      2.41 o
  -2   4  14        1.47       -0.84      1.59 o
  -1   4  14        0.50       -1.54      1.54 o
   0   4  14        0.41       -0.97      1.54 o
   1   4  14       11.04       10.91      1.36 o
   2   4  14       66.64       78.90      2.80 o
   3   4  14       18.15       23.80      1.75 o
   4   4  14        0.33        0.26      1.04 o
   5   4  14        0.06       -0.12      1.18 o
   6   4  14        0.50       -0.26      1.50 o
  -3   5  14        4.15        3.22      1.39 o
  -2   5  14        4.89        3.09      1.45 o
  -1   5  14        7.04        9.85      2.17 o
   0   5  14        0.65        2.09      2.51 o
   1   5  14        0.06       -0.84      0.95 o
   2   5  14        1.28       -0.62      1.41 o
   3   5  14       20.22       19.97      2.34 o
   4   5  14       33.17       40.57      2.14 o
   5   5  14       12.49       15.04      1.85 o
   6   5  14        0.23        0.78      1.37 o
  -3   6  14        6.42        7.32      2.25 o
  -2   6  14        1.98        2.07      2.06 o
  -1   6  14        1.19        0.24      1.14 o
   0   6  14        5.45        4.34      1.18 o
   1   6  14        2.39        1.91      1.63 o
   2   6  14        2.85        3.69      1.30 o
   3   6  14        0.15        1.10      0.98 o
   4   6  14        0.66        0.72      0.97 o
   5   6  14        8.17        9.08      1.55 o
   6   6  14       26.02       29.86      2.34 o
  -2   7  14        0.24       -0.33      1.35 o
  -1   7  14        1.86        1.99      1.35 o
   0   7  14        6.10        5.50      1.41 o
   1   7  14        0.01       -1.11      1.11 o
   2   7  14        3.39        2.72      1.21 o
   3   7  14        1.06       -0.10      0.98 o
   4   7  14        4.87        2.33      1.11 o
   5   7  14        0.08        1.54      1.24 o
   6   7  14        1.61        2.73      1.37 o
  -2   8  14        0.27        0.05      1.53 o
  -1   8  14        0.40        0.69      1.33 o
   0   8  14       13.70       12.92      1.65 o
   1   8  14       21.94       27.14      1.97 o
   2   8  14       17.47       22.17      2.15 o
   3   8  14        4.28        5.47      2.63 o
   4   8  14        1.21       -1.28      1.77 o
   5   8  14        0.03       -1.73      1.73 o
   6   8  14        0.73        2.35      1.39 o
  -1   9  14        3.14        1.55      1.37 o
   0   9  14        0.48       -0.75      1.28 o
   1   9  14        1.72        3.28      1.37 o
   2   9  14       26.69       36.02      2.19 o
   3   9  14       28.97       32.05      2.09 o
   4   9  14       16.32       17.15      2.25 o
   5   9  14       11.01       10.92      2.41 o
  -1  10  14       10.47       16.04      2.61 o
   0  10  14        2.27        1.00      1.41 o
   1  10  14        3.82        4.38      1.47 o
   2  10  14        0.16       -1.05      1.31 o
   3  10  14        6.22        7.01      1.58 o
   4  10  14       10.78       16.82      1.87 o
   1  11  14        2.26        5.25      1.58 o
   2  11  14        0.01       -0.80      1.36 o
   3  11  14        0.28       -0.44      1.41 o
   0   1  15        5.13        3.92      1.07 o
   1   1  15        0.02       -0.80      0.80 o
   2   1  15        0.86        0.28      0.89 o
  -1   2  15        5.51        7.05      2.11 o
   0   2  15        7.18        9.03      1.48 o
   1   2  15        8.20        7.71      2.01 o
   2   2  15       10.01       13.16      1.52 o
   3   2  15        1.76        2.51      0.99 o
  -1   3  15        0.32       -0.69      1.78 o
   0   3  15        3.85        2.48      1.83 o
   1   3  15        5.45        5.63      1.33 o
   2   3  15        6.51        8.62      1.36 o
   3   3  15       27.21       22.91      1.79 o
   4   3  15        5.71        9.10      1.67 o
  -2   4  15        1.50       -1.63      1.63 o
  -1   4  15        0.52       -0.63      1.73 o
   0   4  15        1.69       -0.60      2.41 o
   1   4  15        0.55        0.25      1.08 o
   2   4  15        4.75        4.24      1.23 o
   3   4  15        9.58       10.86      1.48 o
   4   4  15        3.02        6.07      2.31 o
  -2   5  15        3.67        4.24      2.07 o
  -1   5  15        3.00        4.55      2.11 o
   0   5  15        2.98        1.09      2.41 o
   1   5  15        2.74        1.67      1.83 o
   2   5  15        0.00        0.35      1.10 o
   3   5  15        6.52        5.82      1.33 o
   4   5  15       12.18       13.77      1.65 o
   5   5  15        6.15        5.04      3.41 o
  -1   6  15        0.21        0.19      1.83 o
   0   6  15       16.95       22.01      2.74 o
   1   6  15       25.17       30.53      2.97 o
   2   6  15       15.09       15.89      3.04 o
   3   6  15        2.40        1.82      1.13 o
   4   6  15        1.36        0.54      1.69 o
   5   6  15        1.02        0.82      1.37 o
  -1   7  15        0.23       -1.25      1.25 o
   0   7  15        0.00        0.46      1.25 o
   1   7  15        8.97        7.85      1.49 o
   2   7  15       19.58       27.82      4.31 o
   3   7  15       42.63       45.93      2.27 o
   4   7  15       17.59       20.08      1.75 o
   5   7  15        3.61        0.16      1.39 o
  -1   8  15        0.05       -0.96      2.14 o
   0   8  15        0.59        0.71      1.39 o
   1   8  15        0.00        0.70      1.35 o
   2   8  15        0.44       -0.83      1.32 o
   3   8  15        8.73       11.29      2.40 o
   4   8  15        8.83        8.05      2.41 o
   0   9  15        6.05        9.26      2.07 o
   1   9  15        5.62        5.51      2.91 o
   2   9  15        4.04        4.71      1.58 o
   3   9  15        3.86        2.98      1.46 o
   4   9  15        1.76        0.39      2.11 o
   2  10  15        2.67        2.21      2.01 o
   1   5  16       22.28       24.30      2.90 o
   2   5  16       27.09       25.61      1.98 o
   1   6  16       13.18       13.56      2.81 o
   2   6  16       16.06       19.35      3.11 o
   2   7  16        0.44        3.01      2.81 o
 
